# Supplementary material for: Exome-wide association study reveals novel psoriasis susceptibility locus at TNFSF15 and rare protective alleles in genes contributing to type I IFN signalling
Source: Hum Mol Genet. 2017 Aug 24;26(21):4301–13. doi: 10.1093/hmg/ddx328 (PMC5886170; doi:10.1093/hmg/ddx328)
Supplement: Supplementary Data [file dand_exomewideassociationstudy_hmg_2017_supplementaryexcel_ddx328.xlsx]

## Sheet: Title
	Supplementary Excel workbook
	Exome-wide association study reveals novel psoriasis susceptibility locus at TNFSF15 and rare protective alleles in genes contributing to type I IFN signalling
	Nick Dand*, Sören Mucha*, Lam C. Tsoi*, Satveer K. Mahil, Philip E. Stuart, Andreas Arnold, Hansjörg Baurecht, A. David Burden, Kristina Callis Duffin, Vinod Chandran, Charles J. Curtis, Sayantan Das, David Ellinghaus, Eva Ellinghaus, Charlotta Enerback, Tõnu Esko, Dafna D. Gladman, Christopher E. M. Griffiths, Johann E. Gudjonsson, Per Hoffman, Georg Homuth, Ulrike Hüffmeier, Gerald G. Krueger, …

## Sheet: Supp_Table_5
	Supplementary Table 5 - Full results for all single markers displaying evidence for association
	Includes all SNVs with meta-analysis p-value < 1×10-5. Position = variant position (hg19 build); Ref/Alt = reference and alternative alleles; AAF = alternative allele frequency; OR = estimated odds ratio; CI = confidence interval. Genome-wide significant (p < 5×10-8) meta-analysis p-values are highlighted in green and exome-wide significant (p < 3.0×10-7) are highlighted in yellow. SIFT, PolyPhen…
						UK					Estonia					Germany					Michigan					Direction	Full meta-analysis															Variant effect prediction						Corresponding established association
	SNV	Chromosome	Position	Band	Ref/Alt	AAFcase	AAFcont	OR	OR 95% CI	P	AAFcase	AAFcont	OR	OR 95% CI	P	AAFcase	AAFcont	OR	OR 95% CI	P	AAFcase	AAFcont	OR	OR 95% CI	P	[UEGM]	AAFcase	AAFcont	OR	OR 95% CI	P	Heterogeneity I2	Heterogeneity P	Published association within 250KB	Closest published association	Ref	Variant effect	Gene	Exome-wide sig. with consistent dir	Protein altering	Sig., consistent and functional	Gene	Consequence	SIFT score	PolyPhen-2 score	CADD score	Summary	Marker	Publication
	rs4649203	1	24519920	1p36.11	G/A	0.7678	0.7385	1.167	1.078-1.264	1.41E-4	0.7433	0.7191	1.12537	1.010-1.254	0.0276	0.749	0.7286	1.11161	1.037-1.192	0.0016	0.7514	0.7338	1.10302	1.038-1.172	0.0017	++++	0.7534	0.7307	1.12183	1.081-1.164	3.713e-09	0.327	0.2163	TRUE	rs7552167	Tsoi et al, Nat Genet 2012	Intergenic	-	TRUE	FALSE	FALSE	-	-	-	-	-	-	-	-
	rs146801076	1	60392390	1p32.1	G/T	0.0002057	0	N/A	N/A	0.0944	0.0003956	0	N/A	N/A	0.1586	0.0005981	0	N/A	N/A	4.52E-5	0.0001767	0	N/A	N/A	0.1176	++++	0.0002951	0	N/A	-	1.346e-06	0	0.9125	FALSE	-	-	Nonsynonymous	CYP2J2	FALSE	TRUE	FALSE	-	-	-	-	-	-	-	-
	rs11209026	1	67705958	1p31.3	G/A	0.04525	0.06738	0.6571	0.563-0.768	2.09E-7	0.04747	0.05273	0.8975	0.719-1.121	0.3274	0.04326	0.06162	0.6695	0.579-0.774	3.04E-8	0.04754	0.0629	0.7438	0.662-0.836	5.89E-7	----	0.04616	0.0622	0.7185	0.667-0.774	1.999e-18	0.568	0.07352	TRUE	rs2201841	Nair et al, Nat Genet 2009	Nonsynonymous	IL23R	TRUE	TRUE	TRUE	IL23R	R381Q	0.100	1	21.7	P, C	rs9988642	Tsoi et al., 2012
	rs10888501	1	152537954	1q21.3	G/A	0.3939	0.3759	1.064	0.992-1.141	0.0366	0.3809	0.3739	1.03	0.935-1.135	0.6482	0.3714	0.3428	1.136	1.067-1.210	4.56E-5	0.3796	0.3577	1.095	1.037-1.157	0.0021	++++	0.3809	0.3554	1.0913	1.055-1.128	7.338e-08	0	0.6439	TRUE	rs4112788	de Cid et al, Nat Genet 2009	Intergenic	-	TRUE	FALSE	FALSE	-	-	-	-	-	-	-	-
	rs4085613	1	152550018	1q21.3	T/G	0.7162	0.6614	1.28816	1.195-1.388	2.14E-11	0.6721	0.6638	1.04417	0.943-1.156	0.3303	0.6846	0.6244	1.30056	1.219-1.388	9.65E-16	0.6782	0.6469	1.16117	1.098-1.228	3.97E-7	++++	0.6867	0.6401	1.21153	1.170-1.254	2.144e-29	0.686	0.02271	TRUE	rs4112788	de Cid et al, Nat Genet 2009	Intergenic	-	TRUE	FALSE	FALSE	-	-	-	-	-	-	-	-
	rs4112788	1	152551276	1q21.3	A/G	0.7155	0.661	1.28733	1.195-1.387	2.42E-11	0.6717	0.6631	1.04613	0.945-1.158	0.3146	0.6842	0.6235	1.30395	1.222-1.391	5.11E-16	0.678	0.6466	1.16185	1.098-1.229	3.69E-7	++++	0.6863	0.6394	1.21286	1.171-1.256	1.006e-29	0.677	0.0258	TRUE	rs4112788	de Cid et al, Nat Genet 2009	Intergenic	-	TRUE	FALSE	FALSE	-	-	-	-	-	-	-	-
	rs1332500	1	152692074	1q21.3	G/C	0.4116	0.3683	1.197	1.118-1.283	4.62E-7	0.3175	0.315	1.012	0.914-1.122	0.6506	0.3815	0.3425	1.165	1.095-1.240	3.16E-7	0.3704	0.3566	1.078	1.020-1.139	0.0168	++++	0.3756	0.3479	1.1226	1.086-1.161	1.065e-12	0.561	0.07747	TRUE	rs4112788	de Cid et al, Nat Genet 2009	Nonsynonymous	C1orf68	TRUE	TRUE	TRUE	C1orf68	S26T	1	0	0.0		rs4112788	de Cid et al., 2009
	rs873775	1	152692472	1q21.3	A/C	0.4118	0.3683	1.198	1.119-1.284	3.98E-7	0.3176	0.3149	1.013	0.915-1.123	0.6354	0.3814	0.3425	1.164	1.094-1.239	3.53E-7	0.3704	0.3567	1.078	1.020-1.139	0.0177	++++	0.3756	0.3479	1.1227	1.086-1.161	1.11e-12	0.566	0.0745	TRUE	rs4112788	de Cid et al, Nat Genet 2009	Nonsynonymous	C1orf68	TRUE	TRUE	TRUE	C1orf68	T159P	0.650	0	0.3		rs4112788	de Cid et al., 2009
	rs11576457	1	152918556	1q21.3	T/C	0.6123	0.58	1.14666	1.070-1.229	3.02E-4	0.5297	0.5221	1.04123	0.946-1.146	0.4527	0.5921	0.5601	1.12196	1.055-1.193	1.54E-4	0.5864	0.58	1.03799	0.983-1.095	0.2655	++++	0.5869	0.5644	1.08566	1.051-1.122	5.029e-07	0.241	0.2666	FALSE	-	-	Intergenic	-	FALSE	FALSE	FALSE	-	-	-	-	-	-	-	-
	rs4129267	1	154426264	1q21.3	C/T	0.3885	0.414	0.8973	0.837-0.962	0.0047	0.3078	0.3311	0.8937	0.807-0.990	0.0253	0.3577	0.3808	0.8976	0.843-0.956	0.0012	0.3938	0.3998	0.9787	0.927-1.033	0.3776	----	0.3759	0.3865	0.9272	0.897-0.959	4.093e-06	0.037	0.374	FALSE	-	-	Intron	IL6R	FALSE	FALSE	FALSE	-	-	-	-	-	-	-	-
	rs12134279	1	197781198	1q31.3	C/T	0.2436	0.205	1.22	1.125-1.322	2.74E-7	0.1831	0.1726	1.078	0.952-1.221	0.3052	0.2186	0.193	1.171	1.088-1.260	1.28E-5	0.2157	0.2043	1.075	1.008-1.148	0.0231	++++	0.2186	0.1957	1.1361	1.092-1.182	2.022e-11	0.558	0.07885	TRUE	rs2477077	Bowes et al, Nat Commun 2015	Intergenic	-	TRUE	FALSE	FALSE	-	-	-	-	-	-	-	-
	rs702873	2	61081542	2p16.1	C/T	0.3758	0.4244	0.8288	0.773-0.888	2.91E-8	0.4023	0.4392	0.8509	0.774-0.936	0.0010	0.4047	0.4415	0.8598	0.809-0.914	5.06E-6	0.4019	0.4374	0.8627	0.818-0.911	8.14E-8	----	0.3972	0.437	0.8528	0.825-0.881	4.111e-19	0.738	0.009505	TRUE	rs702873	Strange et al, Nat Genet 2010	Intergenic	-	TRUE	FALSE	FALSE	-	-	-	-	-	-	-	-
	rs13031237	2	61136129	2p16.1	G/T	0.3231	0.3642	0.8451	0.787-0.907	1.54E-6	0.3457	0.3827	0.8425	0.763-0.930	9.62E-4	0.3435	0.376	0.871	0.818-0.928	6.07E-5	0.3299	0.3632	0.8774	0.830-0.928	1.43E-6	----	0.3331	0.3718	0.864	0.835-0.894	1.554e-15	0.695	0.01999	TRUE	rs702873	Strange et al, Nat Genet 2010	Intron	REL	TRUE	FALSE	FALSE	-	-	-	-	-	-	-	-
	rs4643526	2	61184651	2p16.1	G/A	0.182	0.1634	1.146	1.050-1.252	0.0077	0.2176	0.1955	1.159	1.030-1.304	0.0157	0.2193	0.2019	1.133	1.053-1.219	0.0064	0.1945	0.1783	1.081	1.009-1.157	0.0130	++++	0.1996	0.1889	1.12	1.075-1.167	1.154e-06	0	0.4055	TRUE	rs702873	Strange et al, Nat Genet 2010	Intron	PUS10	FALSE	FALSE	FALSE	-	-	-	-	-	-	-	-
	rs10865331	2	62551472	2p15	A/G	0.5975	0.6263	0.895255	0.835-0.960	0.0016	0.6294	0.6464	0.93633	0.849-1.034	0.1987	0.6043	0.6333	0.886525	0.833-0.943	1.16E-4	0.5909	0.614	0.922509	0.873-0.974	0.0022	----	0.5992	0.6294	0.907276	0.878-0.938	3.973e-09	0	0.7398	TRUE	rs10865331	Tsoi et al, Nat Genet 2012	Intergenic	-	TRUE	FALSE	FALSE	-	-	-	-	-	-	-	-
	rs1990760	2	163124051	2q24.2	C/T	0.6446	0.6059	1.1722	1.093-1.258	4.48E-6	0.6468	0.6393	1.0381	0.942-1.145	0.5038	0.6619	0.6219	1.20135	1.127-1.280	1.35E-8	0.641	0.6081	1.16455	1.103-1.230	9.04E-8	++++	0.6468	0.6177	1.16063	1.122-1.200	4.732e-18	0.596	0.0595	TRUE	rs2111485	Tsoi et al, Nat Genet 2012	Nonsynonymous	IFIH1	TRUE	TRUE	TRUE	IFIH1	A946T	0.610	0.105	4.3		rs1990760	Yin et al., 2015
	rs35667974	2	163124637	2q24.2	T/C	0.009461	0.02088	0.4525	0.329-0.622	3.52E-7	0.01424	0.01757	0.814	0.553-1.198	0.3332	0.01017	0.0207	0.4768	0.357-0.637	7.26E-7	0.009986	0.01791	0.5749	0.456-0.726	3.43E-6	----	0.01037	0.01991	0.5478	0.473-0.634	1.095e-15	0.659	0.03194	TRUE	rs2111485	Tsoi et al, Nat Genet 2012	Nonsynonymous	IFIH1	TRUE	TRUE	TRUE	IFIH1	I923V	0.240	0.958	17.3	P	rs1990760	Yin et al., 2015
	rs17272796	3	17077268	3p24.3	C/T	0.4866	0.5156	0.892061	0.834-0.954	0.0010	0.5538	0.5635	0.956938	0.869-1.054	0.4944	0.5126	0.5416	0.900901	0.848-0.957	7.60E-4	0.5028	0.537	0.87108	0.826-0.918	4.75E-7	----	0.507	0.5375	0.893815	0.865-0.923	4.173e-10	0.666	0.02937	TRUE	rs4685408	Tsoi et al, Nat Commun 2015	Intron	PLCL2	TRUE	FALSE	FALSE	-	-	-	-	-	-	-	-
	rs27044	5	96118852	5q15	G/C	0.6915	0.7249	0.838223	0.779-0.903	6.83E-6	0.7096	0.7308	0.892061	0.802-0.993	0.0307	0.6966	0.7237	0.881057	0.824-0.941	7.48E-5	0.6983	0.7267	0.87184	0.822-0.925	5.04E-6	----	0.6978	0.7252	0.86881	0.839-0.900	1.284e-13	0.545	0.08578	TRUE	rs27524	Strange et al, Nat Genet 2010	Nonsynonymous	ERAP1	TRUE	TRUE	TRUE	ERAP1	Q730E	1	0.038	0.1		rs27432	Tsoi et al., 2012
	rs30187	5	96124330	5q15	T/C	0.6216	0.6653	0.817661	0.762-0.876	5.17E-8	0.6479	0.6684	0.906618	0.820-1.002	0.0669	0.6394	0.6636	0.904159	0.849-0.962	0.0011	0.6319	0.6562	0.910747	0.861-0.962	6.44E-4	----	0.6331	0.663	0.886132	0.857-0.916	2.192e-11	0.718	0.01374	TRUE	rs27524	Strange et al, Nat Genet 2010	Nonsynonymous	ERAP1	TRUE	TRUE	TRUE	ERAP1	K528R	0.390	0.998	20.6	P, C	rs27432	Tsoi et al., 2012
	rs27434	5	96129512	5q15	A/G	0.7647	0.7892	0.861326	0.794-0.934	5.52E-4	0.769	0.7915	0.873362	0.781-0.978	0.0301	0.7767	0.7961	0.896057	0.833-0.963	0.0021	0.7738	0.7871	0.938086	0.880-1.001	0.0385	----	0.772	0.7925	0.90009	0.866-0.936	1.568e-07	0	0.4072	TRUE	rs27524	Strange et al, Nat Genet 2010	Synonymous	ERAP1	TRUE	FALSE	FALSE	-	-	-	-	-	-	-	-
	rs4143832	5	131862977	5q31.1	T/G	0.8511	0.8404	1.07101	0.975-1.177	0.1618	0.7413	0.7119	1.16673	1.048-1.299	0.0020	0.8032	0.7841	1.09254	1.013-1.178	0.0088	0.823	0.8118	1.0917	1.019-1.169	0.0133	++++	0.8159	0.7941	1.09866	1.054-1.145	6.172e-06	0.265	0.2526	TRUE	rs20541	Nair et al, Nat Genet 2009	Intergenic	-	FALSE	FALSE	FALSE	-	-	-	-	-	-	-	-
	rs2244012	5	131901225	5q31.1	A/G	0.1769	0.1904	0.9294	0.851-1.015	0.0748	0.269	0.3034	0.8386	0.754-0.933	5.63E-4	0.2141	0.2433	0.8714	0.810-0.937	6.26E-5	0.1903	0.2163	0.8413	0.788-0.899	2.19E-7	----	0.201	0.233	0.8672	0.834-0.902	3.948e-12	0.696	0.01979	TRUE	rs20541	Nair et al, Nat Genet 2009	Intron	RAD50	TRUE	FALSE	FALSE	-	-	-	-	-	-	-	-
	rs1295686	5	131995843	5q31.1	T/C	0.8313	0.8168	1.09182	0.999-1.194	0.0291	0.6907	0.674	1.06918	0.965-1.184	0.1324	0.807	0.7801	1.1562	1.072-1.247	1.27E-4	0.828	0.7946	1.26406	1.181-1.353	1.58E-11	++++	0.8096	0.7803	1.16469	1.118-1.213	2.281e-12	0.834	0.0004335	TRUE	rs20541	Nair et al, Nat Genet 2009	Intron	IL13	TRUE	FALSE	FALSE	-	-	-	-	-	-	-	-
	rs20541	5	131995964	5q31.1	A/G	0.8357	0.8207	1.10132	1.006-1.205	0.0200	0.6911	0.6742	1.07032	0.966-1.185	0.1251	0.8106	0.7821	1.16891	1.083-1.262	3.91E-5	0.8331	0.7992	1.26247	1.179-1.352	2.07E-11	++++	0.8137	0.783	1.16986	1.123-1.219	3.585e-13	0.822	0.0007671	TRUE	rs20541	Nair et al, Nat Genet 2009	Nonsynonymous	IL13	TRUE	TRUE	TRUE	IL13	Q144R	0.880	.	0.0		rs20541	Nair et al., 2009
	rs10076782	5	158604963	5q33.3	G/A	0.2114	0.2531	0.789	0.727-0.856	2.03E-8	0.2658	0.2708	0.9645	0.867-1.073	0.5865	0.2337	0.2616	0.8651	0.806-0.929	9.04E-5	0.2276	0.2607	0.8179	0.769-0.870	4.71E-10	----	0.2297	0.2606	0.842	0.811-0.874	9.388e-16	0.86	8.425e-05	TRUE	rs3212227	Cargill et al, AJHG 2007	Intron	RNF145	TRUE	FALSE	FALSE	-	-	-	-	-	-	-	-
	rs2082412	5	158717789	5q33.3	G/A	0.1508	0.1925	0.7321	0.667-0.803	5.40E-11	0.1717	0.175	0.9705	0.855-1.101	0.7528	0.1543	0.1975	0.7429	0.684-0.807	4.12E-12	0.1508	0.2018	0.7013	0.654-0.752	2.65E-24	----	0.1537	0.1951	0.7474	0.716-0.781	3.617e-35	0.929	3.613e-09	TRUE	rs3212227	Cargill et al, AJHG 2007	Intergenic	-	TRUE	FALSE	FALSE	-	-	-	-	-	-	-	-
	rs3213094	5	158750769	5q33.3	C/T	0.1503	0.1923	0.7308	0.666-0.802	4.34E-11	0.1717	0.1743	0.9744	0.858-1.106	0.8094	0.1551	0.1983	0.7445	0.686-0.808	5.37E-12	0.1501	0.2017	0.6985	0.651-0.749	9.19E-25	----	0.1535	0.1954	0.7468	0.715-0.780	3.455e-35	0.932	1.428e-09	TRUE	rs3212227	Cargill et al, AJHG 2007	Intron	IL12B	TRUE	FALSE	FALSE	-	-	-	-	-	-	-	-
	rs2546890	5	158759900	5q33.3	A/G	0.4031	0.474	0.7434	0.694-0.797	9.86E-17	0.4118	0.4242	0.9454	0.859-1.041	0.2677	0.3872	0.4572	0.7487	0.704-0.797	2.30E-19	0.4142	0.4911	0.73	0.692-0.770	1.89E-31	----	0.4059	0.464	0.7605	0.736-0.786	6.345e-55	0.933	9.282e-10	TRUE	rs3212227	Cargill et al, AJHG 2007	Intergenic	-	TRUE	FALSE	FALSE	-	-	-	-	-	-	-	-
	rs6556412	5	158787385	5q33.3	G/A	0.2647	0.3219	0.7492	0.694-0.808	1.08E-13	0.2769	0.2934	0.9253	0.833-1.028	0.1142	0.2544	0.3118	0.7504	0.700-0.804	4.54E-16	0.2585	0.3349	0.6973	0.658-0.739	3.64E-35	----	0.2609	0.3165	0.7475	0.721-0.775	7.584e-51	0.944	1.616e-11	TRUE	rs3212227	Cargill et al, AJHG 2007	Intergenic	-	TRUE	FALSE	FALSE	-	-	-	-	-	-	-	-
	rs10045431	5	158814533	5q33.3	A/C	0.6623	0.6955	0.845309	0.786-0.909	4.84E-6	0.7057	0.729	0.894454	0.805-0.995	0.0332	0.6746	0.7083	0.860585	0.806-0.918	1.76E-6	0.6621	0.702	0.837521	0.791-0.887	4.22E-10	----	0.6694	0.7064	0.851934	0.823-0.882	1.457e-18	0.702	0.01791	TRUE	rs3212227	Cargill et al, AJHG 2007	Intergenic	-	TRUE	FALSE	FALSE	-	-	-	-	-	-	-	-
	rs6887695	5	158822645	5q33.3	G/C	0.2532	0.3085	0.7496	0.694-0.810	2.14E-13	0.2472	0.2617	0.9312	0.835-1.039	0.1444	0.2414	0.2904	0.7706	0.718-0.827	3.88E-13	0.2486	0.3193	0.7093	0.669-0.753	3.10E-31	----	0.2479	0.2969	0.7577	0.730-0.786	2.275e-44	0.94	9.345e-11	TRUE	rs3212227	Cargill et al, AJHG 2007	Intergenic	-	TRUE	FALSE	FALSE	-	-	-	-	-	-	-	-
	rs12188300	5	158829527	5q33.3	A/T	0.1541	0.09835	1.644	1.487-1.816	1.34E-23	0.108	0.0873	1.252	1.070-1.465	0.0053	0.14	0.08947	1.663	1.519-1.822	2.66E-28	0.1317	0.08267	1.724	1.578-1.884	1.03E-33	++++	0.1355	0.0898	1.6291	1.549-1.714	1.574e-77	0.903	9.04e-07	TRUE	rs3212227	Cargill et al, AJHG 2007	Intergenic	-	TRUE	FALSE	FALSE	-	-	-	-	-	-	-	-
	rs6918152	6	542159	6p25.3	A/G	0.631	0.6352	0.949668	0.886-1.019	0.4266	0.5657	0.5661	1	0.909-1.099	0.9977	0.5399	0.5753	0.866551	0.816-0.920	2.73E-6	0.6052	0.6289	0.906618	0.858-0.957	3.60E-4	-+--	0.5925	0.597	0.914411	0.885-0.945	6.389e-08	0.512	0.1049	TRUE	rs9504361	Tsoi et al, Nat Genet 2012	Intron	EXOC2	FALSE	FALSE	FALSE	-	-	-	-	-	-	-	-
	rs210192	6	33481204	6p21.32	A/G	0.3824	0.3515	1.102	1.027-1.182	4.88E-4	0.29	0.2802	1.031	0.928-1.146	0.4259	0.3313	0.3126	1.108	1.038-1.182	0.0037	0.3594	0.3408	1.072	1.014-1.133	0.0134	++++	0.3508	0.3229	1.0846	1.048-1.122	7.657e-07	0	0.4059	FALSE	-	-	Intergenic	-	FALSE	FALSE	FALSE	-	-	-	-	-	-	-	-
	rs449242	6	33496714	6p21.32	T/G	0.385	0.3497	1.124	1.048-1.206	4.86E-5	0.2971	0.2835	1.052	0.948-1.169	0.2421	0.3339	0.3141	1.111	1.042-1.185	0.0024	0.3579	0.339	1.078	1.020-1.139	0.0077	++++	0.3519	0.3233	1.0951	1.058-1.133	4.494e-08	0.302	0.2313	FALSE	-	-	Intergenic	-	TRUE	FALSE	FALSE	-	-	-	-	-	-	-	-
	rs458017	6	111696091	6q21	T/C	0.08968	0.05838	1.541	1.359-1.748	4.38E-12	0.07911	0.06719	1.172	0.981-1.401	0.0623	0.08493	0.06382	1.338	1.198-1.494	1.87E-7	0.08519	0.06888	1.21	1.094-1.338	5.06E-5	++++	0.08541	0.06399	1.313	1.236-1.395	1.371e-19	0.773	0.004214	TRUE	rs458017	Strange et al, Nat Genet 2010	Nonsynonymous	REV3L	TRUE	TRUE	TRUE	REV3L	Y1156C	0.230	0.002	0.0		rs33980500	Ellinghaus et al., 2010
	rs13190932	6	111913070	6q21	G/A	0.09297	0.05321	1.775	1.563-2.016	1.07E-19	0.07674	0.06664	1.147	0.957-1.375	0.1056	0.08692	0.06055	1.466	1.313-1.636	9.77E-12	0.08033	0.06455	1.235	1.114-1.370	3.72E-5	++++	0.08393	0.06038	1.4035	1.320-1.492	1.338e-28	0.884	1.001e-05	TRUE	rs458017	Strange et al, Nat Genet 2010	Nonsynonymous	TRAF3IP2	TRUE	TRUE	TRUE	TRAF3IP2	R83W	0.030	0	6.9	S	rs33980500	Ellinghaus et al., 2010
	rs33980500	6	111913262	6q21	C/T	0.1174	0.06721	1.812	1.616-2.032	2.54E-25	0.09177	0.08437	1.086	0.920-1.282	0.2624	0.1083	0.0752	1.492	1.350-1.648	1.99E-14	0.107	0.07998	1.341	1.222-1.471	2.08E-10	++++	0.1078	0.07534	1.4513	1.374-1.533	1.915e-39	0.918	5.831e-08	TRUE	rs458017	Strange et al, Nat Genet 2010	Nonsynonymous	TRAF3IP2	TRUE	TRUE	TRUE	TRAF3IP2	D19N	0	1	26.9	S, P, C	rs33980500	Ellinghaus et al., 2010
	rs610604	6	138199417	6q23.3	G/T	0.6434	0.6762	0.865801	0.807-0.929	3.67E-5	0.6694	0.6824	0.943396	0.854-1.043	0.1694	0.6489	0.6849	0.862069	0.809-0.918	6.52E-6	0.6399	0.6759	0.857633	0.810-0.907	6.78E-8	----	0.6457	0.6812	0.870322	0.841-0.900	5.48e-15	0.593	0.06098	TRUE	rs610604	Nair et al, Nat Genet 2009	Intron	TNFAIP3	TRUE	FALSE	FALSE	-	-	-	-	-	-	-	-
	rs212388	6	159490436	6q25.3	C/T	0.5455	0.5836	0.863558	0.806-0.924	1.34E-5	0.6705	0.6986	0.877963	0.794-0.971	0.0089	0.6166	0.6396	0.928505	0.873-0.988	0.0082	0.5803	0.5993	0.922509	0.874-0.975	0.0019	----	0.5904	0.626	0.905141	0.876-0.936	4.7e-09	0.632	0.043	TRUE	rs2451258	Tsoi et al, Nat Genet 2012	Intergenic	-	TRUE	FALSE	FALSE	-	-	-	-	-	-	-	-
	rs182575990	7	7412808	7p21.3	C/T	0.001234	0.0001697	7.965	1.593-39.830	0.0065	0.0003956	0.000183	2.161	0.135-34.630	0.4971	0.0009968	0.0002407	4.481	1.406-14.290	0.0092	0.001237	0.0002755	4.836	1.385-16.890	0.0104	++++	0.001096	0.0002272	4.916	2.379-10.157	6.453e-06	0	0.8273	FALSE	-	-	Nonsynonymous	COL28A1	FALSE	TRUE	FALSE	-	-	-	-	-	-	-	-
	rs3810936	9	117552885	9q32	T/C	0.6964	0.6735	1.10951	1.031-1.193	0.0121	0.6983	0.6942	1.02606	0.925-1.138	0.7175	0.7187	0.6924	1.13494	1.061-1.214	2.16E-4	0.701	0.6887	1.05966	1.001-1.122	0.0911	++++	0.7035	0.688	1.08743	1.050-1.126	3.375e-06	0	0.7106	FALSE	-	-	Synonymous	TNFSF15	FALSE	FALSE	FALSE	-	-	-	-	-	-	-	-
	rs6478108	9	117558703	9q32	C/T	0.6857	0.6535	1.1546	1.074-1.241	1.78E-4	0.6373	0.6367	1.00675	0.912-1.112	0.9472	0.7	0.6679	1.15433	1.081-1.233	2.04E-5	0.6818	0.6661	1.06815	1.010-1.130	0.0367	++++	0.6817	0.6616	1.1029	1.065-1.142	1.5e-08	0.34	0.2082	FALSE	-	-	Intron	TNFSF15	TRUE	FALSE	FALSE	-	-	-	-	-	-	-	-
	rs4263839	9	117566440	9q32	A/G	0.6983	0.6687	1.14705	1.066-1.234	5.01E-4	0.6614	0.6587	1.01235	0.915-1.120	0.8701	0.7183	0.6878	1.15473	1.080-1.235	2.82E-5	0.6973	0.6828	1.06394	1.005-1.126	0.0503	++++	0.6981	0.6801	1.10035	1.062-1.140	4.534e-08	0.171	0.3056	FALSE	-	-	Intron	TNFSF15	TRUE	FALSE	FALSE	-	-	-	-	-	-	-	-
	rs6478109	9	117568766	9q32	A/G	0.6894	0.6629	1.12625	1.047-1.211	0.0024	0.6559	0.6552	1.00371	0.907-1.110	0.9968	0.7121	0.6833	1.14456	1.071-1.223	8.12E-5	0.6915	0.6781	1.05374	0.995-1.115	0.0909	++++	0.6916	0.6754	1.08814	1.051-1.127	7.989e-07	0.068	0.3591	FALSE	-	-	Intergenic	-	FALSE	FALSE	FALSE	-	-	-	-	-	-	-	-
	rs746463	11	109995944	11q22.3	C/T	0.6765	0.7013	0.897666	0.834-0.965	0.0026	0.6801	0.6928	0.922509	0.832-1.024	0.2388	0.6792	0.7017	0.904159	0.847-0.964	0.0016	0.6714	0.6928	0.909918	0.859-0.963	4.40E-4	----	0.675	0.699	0.906865	0.876-0.939	4.786e-08	0	0.4011	TRUE	rs4561177	Tsoi et al, Nat Genet 2012	Intron	ZC3H12C	TRUE	FALSE	FALSE	-	-	-	-	-	-	-	-
	rs7110845	11	120175749	11q23.3	A/G	0.5568	0.5763	0.931099	0.870-0.996	0.0593	0.6143	0.6173	0.981354	0.889-1.082	0.8521	0.5528	0.5853	0.88574	0.833-0.941	2.02E-4	0.5567	0.5721	0.930233	0.882-0.982	0.0139	----	0.5621	0.584	0.922765	0.893-0.953	2.742e-06	0	0.6876	FALSE	-	-	Nonsynonymous	POU2F3	FALSE	TRUE	FALSE	-	-	-	-	-	-	-	-
	rs7951925	11	128379964	11q24.3	A/G	0.3453	0.36	0.9296	0.866-0.998	0.0773	0.4585	0.4881	0.8779	0.797-0.967	0.0144	0.3714	0.39	0.9431	0.886-1.004	0.0288	0.3499	0.3744	0.9134	0.865-0.965	3.84E-4	----	0.3651	0.3902	0.921	0.891-0.952	4.612e-06	0.456	0.1377	TRUE	rs3802826	Tsoi et al, Nat Genet 2012	Intron	ETS1	FALSE	FALSE	FALSE	-	-	-	-	-	-	-	-
	rs11221332	11	128380974	11q24.3	C/T	0.2384	0.2138	1.157	1.068-1.255	0.0012	0.2508	0.2383	1.082	0.969-1.208	0.2004	0.2438	0.2324	1.078	1.004-1.157	0.0563	0.2409	0.2193	1.124	1.055-1.197	2.01E-4	++++	0.2421	0.2267	1.1126	1.071-1.156	2.508e-06	0.595	0.06012	TRUE	rs3802826	Tsoi et al, Nat Genet 2012	Intron	ETS1	FALSE	FALSE	FALSE	-	-	-	-	-	-	-	-
	rs12580100	12	56439209	12q13.2	A/G	0.11	0.1268	0.842	0.756-0.937	0.0018	0.1729	0.2002	0.8301	0.734-0.939	0.0038	0.1085	0.1331	0.8154	0.741-0.898	6.62E-5	0.1157	0.1332	0.8496	0.784-0.921	1.44E-4	----	0.1191	0.1382	0.8358	0.796-0.878	1.208e-11	0	0.4721	FALSE	-	-	Intergenic	-	TRUE	FALSE	FALSE	-	-	-	-	-	-	-	-
	rs2066808	12	56737973	12q13.3	A/G	0.04813	0.06874	0.6633	0.570-0.772	2.62E-7	0.07753	0.09246	0.8193	0.689-0.974	0.0233	0.05243	0.07534	0.6952	0.609-0.794	2.84E-7	0.05179	0.06823	0.7558	0.676-0.846	2.10E-6	----	0.05392	0.07426	0.7289	0.681-0.781	9.714e-18	0.574	0.07042	TRUE	rs2066808	Nair et al, Nat Genet 2009	Intron	STAT2	TRUE	FALSE	FALSE	-	-	-	-	-	-	-	-
	rs2066807	12	56740682	12q13.3	C/G	0.04689	0.06823	0.6495	0.557-0.757	8.52E-8	0.07714	0.09154	0.8247	0.693-0.981	0.0270	0.05144	0.07386	0.6974	0.610-0.798	4.85E-7	0.05179	0.06786	0.7607	0.680-0.851	3.67E-6	----	0.05341	0.07325	0.7293	0.681-0.781	1.563e-17	0.615	0.05043	TRUE	rs2066808	Nair et al, Nat Genet 2009	Nonsynonymous	STAT2	TRUE	TRUE	TRUE	STAT2	M594I	0.220	0	1.2		rs2066808	Nair et al., 2009
	rs12586317	14	35682172	14q13.2	T/C	0.2306	0.2518	0.8939	0.825-0.968	0.0050	0.2884	0.2755	1.079	0.971-1.199	0.2418	0.2241	0.256	0.8468	0.788-0.910	1.98E-6	0.2238	0.2555	0.8548	0.804-0.909	5.38E-7	-+--	0.2321	0.2569	0.8872	0.854-0.921	6.264e-11	0.79	0.002531	TRUE	rs8016947	Strange et al, Nat Genet 2010	Intron	KIAA0391	FALSE	FALSE	FALSE	-	-	-	-	-	-	-	-
	rs11156878	14	35735967	14q13.2	A/G	0.1411	0.1684	0.8122	0.738-0.895	1.44E-5	0.1479	0.1603	0.9027	0.790-1.031	0.1206	0.1467	0.16	0.8978	0.825-0.977	0.0236	0.157	0.1678	0.9018	0.839-0.969	0.0083	----	0.1506	0.1632	0.8807	0.842-0.921	4.45e-07	0.618	0.04892	TRUE	rs8016947	Strange et al, Nat Genet 2010	Nonsynonymous	KIAA0391	FALSE	TRUE	FALSE	-	-	-	-	-	-	-	-
	rs8016947	14	35832666	14q13.2	T/G	0.6127	0.5631	1.23001	1.147-1.319	1.34E-9	0.5649	0.5641	0.996016	0.905-1.097	0.9169	0.6089	0.5641	1.20337	1.131-1.280	5.70E-9	0.5935	0.5557	1.17592	1.115-1.240	1.10E-8	++++	0.5976	0.5623	1.17247	1.135-1.212	6.627e-21	0.807	0.001409	TRUE	rs8016947	Strange et al, Nat Genet 2010	Intergenic	-	TRUE	FALSE	FALSE	-	-	-	-	-	-	-	-
	rs6498142	16	11081249	16p13.13	C/G	0.8036	0.8188	0.903342	0.829-0.984	0.0189	0.8105	0.8086	1.01574	0.900-1.146	0.8786	0.7879	0.8088	0.879507	0.816-0.948	9.38E-4	0.7948	0.8106	0.924214	0.864-0.988	0.0121	-+--	0.7968	0.8112	0.915835	0.879-0.954	6.914e-06	0	0.4614	FALSE	-	-	Intron	CLEC16A	FALSE	FALSE	FALSE	-	-	-	-	-	-	-	-
	rs11640138	16	11362729	16p13.13	G/A	0.5736	0.5526	1.0717	1.001-1.147	0.0215	0.534	0.5221	1.05708	0.961-1.163	0.2941	0.5524	0.5313	1.09063	1.026-1.159	0.0034	0.5475	0.532	1.08413	1.028-1.143	0.0034	++++	0.5524	0.5349	1.07991	1.045-1.116	2.523e-06	0	0.7041	TRUE	rs367569	Tsoi et al, Nat Genet 2012	Nonsynonymous	TNP2	FALSE	TRUE	FALSE	-	-	-	-	-	-	-	-
	rs10782001	16	30942625	16p11.2	G/A	0.6061	0.6399	0.86881	0.811-0.931	5.59E-5	0.6088	0.6277	0.924214	0.838-1.019	0.0881	0.6079	0.6381	0.8726	0.820-0.929	3.64E-5	0.6154	0.6415	0.88968	0.842-0.939	3.83E-5	----	0.6112	0.6381	0.883861	0.855-0.914	2.009e-12	0.193	0.2939	TRUE	rs10782001	Stuart et al, Nat Genet 2010	Intron	FBXL19	TRUE	FALSE	FALSE	-	-	-	-	-	-	-	-
	rs9938550	16	30999142	16p11.2	A/G	0.594	0.6281	0.86881	0.811-0.931	4.35E-5	0.5961	0.6168	0.919963	0.835-1.014	0.0755	0.5931	0.6259	0.866551	0.814-0.923	1.38E-5	0.6034	0.629	0.88968	0.842-0.939	4.07E-5	----	0.5985	0.626	0.881601	0.853-0.911	4.744e-13	0.102	0.342	TRUE	rs10782001	Stuart et al, Nat Genet 2010	Nonsynonymous	HSD3B7	TRUE	TRUE	TRUE	HSD3B7	T250A	0.640	0	1.4		rs10782001	Stuart et al., 2010
	rs10871454	16	31048079	16p11.2	C/T	0.3451	0.3748	0.8875	0.827-0.953	0.0013	0.3204	0.3447	0.9075	0.819-1.005	0.0344	0.3571	0.3896	0.8559	0.804-0.912	6.10E-6	0.3673	0.3859	0.9108	0.863-0.962	0.0011	----	0.3556	0.3816	0.8893	0.860-0.920	1.737e-11	0	0.8758	TRUE	rs10782001	Stuart et al, Nat Genet 2010	Intron	STX4	TRUE	FALSE	FALSE	-	-	-	-	-	-	-	-
	rs200880531	16	57761311	16q21	G/A	0	0	N/A	N/A	1.0000	0.0003956	0	N/A	N/A	0.1709	0.0005981	0	N/A	N/A	3.51E-5	0.0002652	0	N/A	N/A	0.0774	?+++	0.0002951	0	N/A	-	4.124e-06	0	0.6324	FALSE	-	-	Nonsynonymous	DRC7	FALSE	TRUE	FALSE	-	-	-	-	-	-	-	-
	rs744166	17	40514201	17q21.2	A/G	0.4488	0.4373	1.048	0.980-1.122	0.2389	0.3861	0.3649	1.11	1.006-1.223	0.0682	0.448	0.4138	1.138	1.070-1.209	2.58E-5	0.4262	0.4078	1.085	1.029-1.145	0.0023	++++	0.4312	0.4128	1.0939	1.059-1.130	4.43e-08	0	0.626	TRUE	rs963986	Tsoi et al, Nat Genet 2012	Intron	STAT3	TRUE	FALSE	FALSE	-	-	-	-	-	-	-	-
	rs1026916	17	40529835	17q21.2	A/G	0.6298	0.6387	0.951475	0.887-1.021	0.2682	0.6598	0.6781	0.909091	0.823-1.005	0.0966	0.6164	0.6431	0.90009	0.845-0.958	7.10E-4	0.636	0.6561	0.914913	0.865-0.966	0.0013	----	0.6331	0.648	0.918189	0.888-0.950	1.189e-06	0	0.5186	TRUE	rs963986	Tsoi et al, Nat Genet 2012	Intron	STAT3	FALSE	FALSE	FALSE	-	-	-	-	-	-	-	-
	rs3093030	19	10397403	19p13.2	C/T	0.4615	0.4297	1.123	1.050-1.202	3.78E-4	0.4434	0.4325	1.048	0.952-1.153	0.3402	0.4516	0.4336	1.076	1.012-1.143	0.0162	0.4458	0.4276	1.076	1.020-1.135	0.0099	++++	0.45	0.4316	1.0834	1.049-1.119	3.237e-06	0.307	0.2279	TRUE	rs34536443	Tsoi et al, Nat Genet 2012	Intergenic	-	FALSE	FALSE	FALSE	-	-	-	-	-	-	-	-
	rs2228615	19	10403368	19p13.2	G/A	0.4138	0.3839	1.122	1.048-1.202	5.48E-4	0.4055	0.3981	1.029	0.934-1.133	0.5177	0.4129	0.3967	1.072	1.008-1.140	0.0293	0.4046	0.3851	1.088	1.031-1.149	0.0035	++++	0.4084	0.392	1.084	1.049-1.120	6.866e-06	0.448	0.1426	TRUE	rs34536443	Tsoi et al, Nat Genet 2012	Nonsynonymous	ICAM5	FALSE	TRUE	FALSE	-	-	-	-	-	-	-	-
	rs34536443	19	10463118	19p13.2	G/C	0.01995	0.04981	0.406	0.326-0.505	2.17E-17	0.02848	0.03294	0.8702	0.656-1.155	0.2694	0.01934	0.04106	0.4489	0.364-0.554	2.33E-14	0.02536	0.04913	0.5114	0.442-0.593	2.04E-20	----	0.02331	0.04362	0.5058	0.458-0.558	1.721e-42	0.904	7.334e-07	TRUE	rs34536443	Tsoi et al, Nat Genet 2012	Nonsynonymous	TYK2	TRUE	TRUE	TRUE	TYK2	P1104A	0	1	24.3	S, P, C	rs34536443	Tsoi et al., 2012
	rs12720356	19	10469975	19p13.2	A/C	0.07178	0.0964	0.7081	0.624-0.804	9.19E-7	0.06962	0.08074	0.8637	0.719-1.037	0.1126	0.05522	0.07568	0.7107	0.624-0.810	5.42E-7	0.07245	0.08844	0.8003	0.726-0.883	5.80E-6	----	0.06837	0.08286	0.7625	0.716-0.812	1.386e-16	0.255	0.2589	TRUE	rs12720356	Strange et al, Nat Genet 2010	Nonsynonymous	TYK2	TRUE	TRUE	TRUE	TYK2	I684S	0.010	0.998	19.3	S, P	rs12720356	Strange et al., 2010
	rs2304256	19	10475652	19p13.2	C/A	0.2302	0.2906	0.7374	0.682-0.798	4.47E-14	0.2464	0.2563	0.9564	0.857-1.067	0.4103	0.2448	0.2754	0.8538	0.796-0.916	9.56E-6	0.2464	0.291	0.7919	0.746-0.841	4.50E-14	----	0.2427	0.2797	0.8136	0.784-0.844	2.88e-23	0.916	8.31e-08	TRUE	rs280519	Strange et al, Nat Genet 2010	Nonsynonymous	TYK2	TRUE	TRUE	TRUE	TYK2	V362F	0.050	0.421	10.1		rs34536443	Tsoi et al., 2012
																																																rs12720356	Strange et al., 2010
	rs1051738	19	10577843	19p13.2	C/A	0.1613	0.1887	0.8338	0.762-0.913	5.57E-5	0.1535	0.1581	0.9664	0.847-1.103	0.5946	0.1724	0.1832	0.9326	0.861-1.010	0.0662	0.1675	0.1919	0.8455	0.789-0.906	2.99E-6	----	0.1658	0.1836	0.8794	0.843-0.918	2.015e-07	0.797	0.00205	TRUE	rs280519	Strange et al, Nat Genet 2010	Nonsynonymous	PDE4A	TRUE	TRUE	TRUE	PDE4A	A736E	0.440	0.849	12.9		rs34536443	Tsoi et al., 2012
	rs602662	19	49206985	19q13.33	G/A	0.5786	0.539	1.118	1.043-1.197	1.66E-4	0.3956	0.3754	1.077	0.977-1.187	0.0878	0.4637	0.4402	1.07	1.007-1.137	0.0050	0.5279	0.5082	1.094	1.037-1.153	0.0015	++++	0.5106	0.4673	1.0904	1.056-1.126	3.286e-08	0.343	0.2064	TRUE	rs492602	Tsoi et al, Nat Commun 2017	Nonsynonymous	FUT2	TRUE	TRUE	TRUE	FUT2	G258S	.	1	15.7	P	rs492602	Tsoi et al., 2017
	rs504963	19	49208865	19q13.33	G/A	0.5767	0.5367	1.119	1.045-1.199	1.41E-4	0.3916	0.3715	1.077	0.977-1.187	0.0926	0.4603	0.4371	1.069	1.006-1.136	0.0052	0.5253	0.5063	1.09	1.034-1.149	0.0024	++++	0.5078	0.4645	1.0889	1.054-1.125	4.668e-08	0.334	0.2118	TRUE	rs492602	Tsoi et al, Nat Commun 2017	Utr3	FUT2	TRUE	FALSE	FALSE	-	-	-	-	-	-	-	-
	rs2287922	19	49232226	19q13.33	G/A	0.5777	0.5382	1.12	1.045-1.201	1.48E-4	0.3991	0.3904	1.033	0.938-1.138	0.4709	0.4783	0.4552	1.068	1.006-1.134	0.0100	0.5308	0.5157	1.069	1.014-1.127	0.0191	++++	0.5153	0.4776	1.0756	1.041-1.111	2.375e-06	0.375	0.1869	TRUE	rs492602	Tsoi et al, Nat Commun 2017	Nonsynonymous	RASIP1	FALSE	TRUE	FALSE	-	-	-	-	-	-	-	-
	rs4647958	20	48600631	20q13.13	T/C	0.1333	0.1169	1.183	1.069-1.308	0.0018	0.1179	0.1164	1.005	0.868-1.164	0.8779	0.1505	0.1307	1.19	1.093-1.296	7.90E-5	0.1448	0.1238	1.17	1.082-1.266	2.58E-5	++++	0.1408	0.1252	1.1606	1.107-1.217	9.206e-10	0.46	0.1355	TRUE	rs495337	Capon et al, HMG 2008	Nonsynonymous	SNAI1	TRUE	TRUE	TRUE	SNAI1	V118A	0.810	0	4.6		rs495337	Capon et al.., 2008
[truncated: 8 more columns]

## Sheet: Supp_Table_6
	Supplementary Table 6 - Association test results for established psoriasis susceptibility loci
	Excludes established HLA region associations. Includes multiple variants per locus where independent association signals have been reported. Established variant = marker reported in first known publication of each independent signal for which a proxy SNV exists in our data (note this does not always correspond with the first report of an association signal); R2 = linkage disequilibrium R2 between…
									Proxy SNV properties			UK					Estonia					Germany					Michigan					Direction	Full meta-analysis
	Locus	Band	Established variant	Publication	Proxy SNV genotyped	Proxy SNV	Distance (kb)	R2	Chromosome	Position	Risk/non-risk allele	RAFcase	RAFcont	OR	OR 95% CI	P	RAFcase	RAFcont	OR	OR 95% CI	P	RAFcase	RAFcont	OR	OR 95% CI	P	RAFcase	RAFcont	OR	OR 95% CI	P	[UEGM]	RAFcase	RAFcont	OR	OR 95% CI	P	Heterogeneity I^2	Heterogeneity P
	1	1p36.23	rs11121129	Tsoi et al, Nat Genet 2012	No	-	-	-	-	-	-	-	-	-	-	-	-	-	-	-	-	-	-	-	-	-	-	-	-	-	-	-	-	-	-	-	-	-	-
	2	1p36.11	rs7552167	Tsoi et al, Nat Genet 2012	No	-	-	-	-	-	-	-	-	-	-	-	-	-	-	-	-	-	-	-	-	-	-	-	-	-	-	-	-	-	-	-	-	-	-
	3	1p36.11	rs7536201	Tsoi et al, Nat Genet 2012	No	-	-	-	-	-	-	-	-	-	-	-	-	-	-	-	-	-	-	-	-	-	-	-	-	-	-	-	-	-	-	-	-	-	-
	4	1p31.3	rs9988642	Tsoi et al, Nat Genet 2012	Yes	rs11465804	23.6	0.910	1	67702526	T/G	0.9566	0.93652	1.48832	1.269-1.745	1.57E-6	0.96318	0.95881	1.1207	0.873-1.439	0.3409	0.96051	0.94409	1.47536	1.268-1.716	2.33E-7	0.95262	0.93672	1.37514	1.225-1.544	1.46E-7	++++	0.95623	0.94253	1.39841	1.296-1.509	2.22E-17	0.538	0.08976
	5	1p31.1	rs10789285	Tsoi et al, Nat Commun 2015	No	-	-	-	-	-	-	-	-	-	-	-	-	-	-	-	-	-	-	-	-	-	-	-	-	-	-	-	-	-	-	-	-	-	-
	6	1p31.1	rs34517439	Tsoi et al, Nat Commun 2017	No	-	-	-	-	-	-	-	-	-	-	-	-	-	-	-	-	-	-	-	-	-	-	-	-	-	-	-	-	-	-	-	-	-	-
	7	1q21.3	rs4112788	de Cid et al, Nat Genet 2009	Yes	self	0	1	1	152551276	G/A	0.7155	0.661	1.28733	1.195-1.387	2.42E-11	0.6717	0.6631	1.04613	0.945-1.158	0.3146	0.6842	0.6235	1.30395	1.222-1.391	5.11E-16	0.678	0.6466	1.16185	1.098-1.229	3.69E-7	++++	0.6863	0.6394	1.21286	1.171-1.256	1.01E-29	0.677	0.0258
	8	1q24.3	rs12118303	Tsoi et al, Nat Commun 2017	No	-	-	-	-	-	-	-	-	-	-	-	-	-	-	-	-	-	-	-	-	-	-	-	-	-	-	-	-	-	-	-	-	-	-
	9	1q31.3	rs2477077	Bowes et al, Nat Commun 2015	Yes	rs12134279	110.1	0.896	1	197781198	T/C	0.2436	0.205	1.22	1.125-1.322	2.74E-7	0.1831	0.1726	1.078	0.952-1.221	0.3052	0.2186	0.193	1.171	1.088-1.260	1.28E-5	0.2157	0.2043	1.075	1.008-1.148	0.0231	++++	0.2186	0.1957	1.1361	1.092-1.182	2.02E-11	0.558	0.07885
	10	1q32.1	rs41298997	Tsoi et al, Nat Commun 2017	No	-	-	-	-	-	-	-	-	-	-	-	-	-	-	-	-	-	-	-	-	-	-	-	-	-	-	-	-	-	-	-	-	-	-
	11	2p16.1	rs702873	Strange et al, Nat Genet 2010	Yes	self	0	1	2	61081542	C/T	0.6242	0.5756	1.20656	1.126-1.293	2.91E-8	0.5977	0.5608	1.17523	1.068-1.293	0.0010	0.5953	0.5585	1.16306	1.094-1.237	5.06E-6	0.5981	0.5626	1.15915	1.098-1.223	8.14E-8	++++	0.6028	0.563	1.17261	1.135-1.212	4.11E-19	0.738	0.009505
	12	2p15	rs10865331	Tsoi et al, Nat Genet 2012	Yes	self	0	1	2	62551472	A/G	0.4025	0.3737	1.117	1.042-1.197	0.0016	0.3706	0.3536	1.068	0.967-1.178	0.1987	0.3957	0.3667	1.128	1.061-1.200	1.16E-4	0.4091	0.386	1.084	1.027-1.145	0.0022	++++	0.4008	0.3706	1.1022	1.066-1.139	3.97E-9	0	0.7398
	13	2q24.2	rs2111485	Tsoi et al, Nat Genet 2012	Yes	rs1990760	13.5	0.888	2	163124051	T/C	0.6446	0.6059	1.1722	1.093-1.258	4.48E-6	0.6468	0.6393	1.0381	0.942-1.145	0.5038	0.6619	0.6219	1.20135	1.127-1.280	1.35E-8	0.641	0.6081	1.16455	1.103-1.230	9.04E-8	++++	0.6468	0.6177	1.16063	1.122-1.200	4.73E-18	0.596	0.0595
	13	2q24.2	rs17716942	Strange et al, Nat Genet 2010	No	-	-	-	-	-	-	-	-	-	-	-	-	-	-	-	-	-	-	-	-	-	-	-	-	-	-	-	-	-	-	-	-	-	-
	14	3p24.3	rs4685408	Tsoi et al, Nat Commun 2015	Yes	rs17272796	81.2	0.872	3	17077268	C/T	0.5134	0.4844	1.121	1.048-1.199	0.0010	0.4462	0.4365	1.045	0.949-1.151	0.4944	0.4874	0.4584	1.11	1.045-1.179	7.60E-4	0.4972	0.463	1.148	1.089-1.211	4.75E-7	++++	0.493	0.4625	1.1188	1.083-1.156	4.17E-10	0.666	0.02937
	15	3q12.3	rs7637230	Tsoi et al, Nat Commun 2015	No	-	-	-	-	-	-	-	-	-	-	-	-	-	-	-	-	-	-	-	-	-	-	-	-	-	-	-	-	-	-	-	-	-	-
	16	3q28	rs28512356	Yin et al, Nat Commun 2015	No	-	-	-	-	-	-	-	-	-	-	-	-	-	-	-	-	-	-	-	-	-	-	-	-	-	-	-	-	-	-	-	-	-	-
	17	5p13.1	rs114934997	Tsoi et al, Nat Commun 2015	No	-	-	-	-	-	-	-	-	-	-	-	-	-	-	-	-	-	-	-	-	-	-	-	-	-	-	-	-	-	-	-	-	-	-
	18	5q15	rs27524	Strange et al, Nat Genet 2010	No	-	-	-	-	-	-	-	-	-	-	-	-	-	-	-	-	-	-	-	-	-	-	-	-	-	-	-	-	-	-	-	-	-	-
	19	5q31.1	rs20541	Nair et al, Nat Genet 2009	Yes	self	0	1	5	131995964	G/A	0.8357	0.8207	1.10132	1.006-1.205	0.0200	0.6911	0.6742	1.07032	0.966-1.185	0.1251	0.8106	0.7821	1.16891	1.083-1.262	3.91E-5	0.8331	0.7992	1.26247	1.179-1.352	2.07E-11	++++	0.8137	0.783	1.16986	1.123-1.219	3.59E-13	0.822	0.0007671
	20	5q33.1	rs17728338	Nair et al, Nat Genet 2009	No	-	-	-	-	-	-	-	-	-	-	-	-	-	-	-	-	-	-	-	-	-	-	-	-	-	-	-	-	-	-	-	-	-	-
	21	5q33.3	rs3212227	Cargill et al, AJHG 2007	Yes	rs3213094	7.8	1.000	5	158750769	C/T	0.8497	0.8077	1.36836	1.247-1.501	4.34E-11	0.8283	0.8257	1.02627	0.904-1.165	0.8094	0.8449	0.8017	1.34318	1.237-1.458	5.37E-12	0.8499	0.7983	1.43164	1.335-1.536	9.19E-25	++++	0.8465	0.8046	1.33905	1.282-1.398	3.46E-35	0.932	1.428e-09
	22	6p25.3	rs9504361	Tsoi et al, Nat Genet 2012	No	-	-	-	-	-	-	-	-	-	-	-	-	-	-	-	-	-	-	-	-	-	-	-	-	-	-	-	-	-	-	-	-	-	-
	23	6p22.3	rs4712528	Stuart et al, AJHG 2015	Yes	rs6908425	50.3	0.937	6	20728731	C/T	0.8005	0.7803	1.13947	1.049-1.238	0.0044	0.7666	0.756	1.04026	0.929-1.164	0.3523	0.803	0.7865	1.10169	1.021-1.189	0.0256	0.8073	0.7746	1.21966	1.142-1.302	4.66E-9	++++	0.8007	0.78	1.14469	1.100-1.191	1.47E-8	0.816	0.0009951
	24	6q21	rs240993	Strange et al, Nat Genet 2010	No	-	-	-	-	-	-	-	-	-	-	-	-	-	-	-	-	-	-	-	-	-	-	-	-	-	-	-	-	-	-	-	-	-	-
	24	6q21	rs458017	Strange et al, Nat Genet 2010	Yes	self	0	1	6	111696091	C/T	0.08968	0.05838	1.541	1.359-1.748	4.38E-12	0.07911	0.06719	1.172	0.981-1.401	0.0623	0.08493	0.06382	1.338	1.198-1.494	1.87E-7	0.08519	0.06888	1.21	1.094-1.338	5.06E-5	++++	0.08541	0.06399	1.313	1.236-1.395	1.37E-19	0.773	0.004214
	25	6q23.3	rs610604	Nair et al, Nat Genet 2009	Yes	self	0	1	6	138199417	G/T	0.3566	0.3238	1.155	1.077-1.239	3.67E-5	0.3306	0.3176	1.06	0.959-1.171	0.1694	0.3511	0.3151	1.16	1.089-1.236	6.52E-6	0.3601	0.3241	1.166	1.103-1.234	6.78E-8	++++	0.3543	0.3188	1.149	1.111-1.189	5.48E-15	0.593	0.06098
	26	6q25.3	rs2451258	Tsoi et al, Nat Genet 2012	No	-	-	-	-	-	-	-	-	-	-	-	-	-	-	-	-	-	-	-	-	-	-	-	-	-	-	-	-	-	-	-	-	-	-
	27	7p14.1	rs2700987	Tsoi et al, Nat Genet 2012	No	-	-	-	-	-	-	-	-	-	-	-	-	-	-	-	-	-	-	-	-	-	-	-	-	-	-	-	-	-	-	-	-	-	-
	28	9p21.1	rs11795343	Tsoi et al, Nat Genet 2012	No	-	-	-	-	-	-	-	-	-	-	-	-	-	-	-	-	-	-	-	-	-	-	-	-	-	-	-	-	-	-	-	-	-	-
	29	9q31.2	rs10979182	Tsoi et al, Nat Genet 2012	Yes	rs4978343	3.1	0.970	9	110820132	G/T	0.6257	0.5864	1.18273	1.103-1.268	3.88E-6	0.5954	0.5901	1.01338	0.920-1.116	0.6622	0.6254	0.5985	1.12701	1.059-1.200	3.31E-4	0.6181	0.5964	1.08542	1.028-1.146	0.0023	++++	0.6188	0.5948	1.10951	1.073-1.147	1.53E-9	0.587	0.06391
	30	10q21.2	rs2944542	Tsoi et al, Nat Commun 2017	No	-	-	-	-	-	-	-	-	-	-	-	-	-	-	-	-	-	-	-	-	-	-	-	-	-	-	-	-	-	-	-	-	-	-
	31	10q22.2	rs2675662	Tsoi et al, Nat Commun 2015	No	-	-	-	-	-	-	-	-	-	-	-	-	-	-	-	-	-	-	-	-	-	-	-	-	-	-	-	-	-	-	-	-	-	-
	32	10q22.3	rs1250544	Ellinghaus et al, AJHG 2012	No	-	-	-	-	-	-	-	-	-	-	-	-	-	-	-	-	-	-	-	-	-	-	-	-	-	-	-	-	-	-	-	-	-	-
	33	10q23.31	rs76959677	Tsoi et al, Nat Commun 2017	No	-	-	-	-	-	-	-	-	-	-	-	-	-	-	-	-	-	-	-	-	-	-	-	-	-	-	-	-	-	-	-	-	-	-
	34	10q24.31	rs61871342	Tsoi et al, Nat Commun 2017	No	-	-	-	-	-	-	-	-	-	-	-	-	-	-	-	-	-	-	-	-	-	-	-	-	-	-	-	-	-	-	-	-	-	-
	35	11q13.1	rs694739	Ellinghaus et al, AJHG 2012	Yes	self	0	1	11	64097233	A/G	0.6339	0.6214	1.04855	0.978-1.124	0.2040	0.6084	0.5996	1.04102	0.944-1.148	0.4532	0.637	0.6123	1.12499	1.057-1.198	2.43E-4	0.6371	0.6202	1.08108	1.023-1.142	0.0048	++++	0.6333	0.6145	1.08096	1.045-1.118	2.47E-6	0	0.6998
	36	11q13.1	rs118086960	Tsoi et al, Nat Commun 2017	No	-	-	-	-	-	-	-	-	-	-	-	-	-	-	-	-	-	-	-	-	-	-	-	-	-	-	-	-	-	-	-	-	-	-
	37	11q22.3	rs4561177	Tsoi et al, Nat Genet 2012	No	-	-	-	-	-	-	-	-	-	-	-	-	-	-	-	-	-	-	-	-	-	-	-	-	-	-	-	-	-	-	-	-	-	-
	38	11q24.3	rs3802826	Tsoi et al, Nat Genet 2012	No	-	-	-	-	-	-	-	-	-	-	-	-	-	-	-	-	-	-	-	-	-	-	-	-	-	-	-	-	-	-	-	-	-	-
	39	12p13.2	rs11053802	Tsoi et al, Nat Commun 2017	No	-	-	-	-	-	-	-	-	-	-	-	-	-	-	-	-	-	-	-	-	-	-	-	-	-	-	-	-	-	-	-	-	-	-
	40	12q13.3	rs2066808	Nair et al, Nat Genet 2009	Yes	self	0	1	12	56737973	A/G	0.95187	0.93126	1.50761	1.295-1.755	2.62E-7	0.92247	0.90754	1.22055	1.026-1.452	0.0233	0.94757	0.92466	1.43843	1.259-1.643	2.84E-7	0.94821	0.93177	1.3231	1.182-1.480	2.10E-6	++++	0.94608	0.92574	1.37193	1.281-1.469	9.71E-18	0.574	0.07042
	41	12q24.12	rs11065979	Tsoi et al, Nat Commun 2017	Yes	rs11065987	12.9	0.914	12	112072424	G/A	0.451	0.417	1.155	1.079-1.237	9.30E-5	0.4141	0.4094	0.9959	0.904-1.098	0.8924	0.4565	0.4503	1.027	0.967-1.091	0.4665	0.4673	0.4332	1.117	1.059-1.178	2.34E-5	++++	0.456	0.4363	1.0847	1.050-1.121	6.05E-5	0.83	0.0005176
	42	12q24.31	rs11059675	Tsoi et al, Nat Commun 2017	No	-	-	-	-	-	-	-	-	-	-	-	-	-	-	-	-	-	-	-	-	-	-	-	-	-	-	-	-	-	-	-	-	-	-
	43	13q14.11	rs34394770	Yin et al, Nat Commun 2015	Yes	rs7993214	17.5	0.977	13	40350912	C/T	0.6503	0.6499	1.01092	0.942-1.085	0.8829	0.5898	0.5988	0.968054	0.879-1.066	0.4584	0.6443	0.6333	1.03413	0.971-1.101	0.2926	0.678	0.6557	1.08566	1.026-1.148	0.0032	+-++	0.6558	0.6377	1.03864	1.004-1.074	0.0589	0.558	0.07923
	44	13q14.12	rs9533962	Yin et al, Nat Commun 2015	No	-	-	-	-	-	-	-	-	-	-	-	-	-	-	-	-	-	-	-	-	-	-	-	-	-	-	-	-	-	-	-	-	-	-
	45	13q32.3	rs9513593	Tsoi et al, Nat Commun 2017	No	-	-	-	-	-	-	-	-	-	-	-	-	-	-	-	-	-	-	-	-	-	-	-	-	-	-	-	-	-	-	-	-	-	-
	46	14q13.2	rs8016947	Strange et al, Nat Genet 2010	Yes	self	0	1	14	35832666	G/T	0.6127	0.5631	1.23001	1.147-1.319	1.34E-9	0.5649	0.5641	0.996016	0.905-1.097	0.9169	0.6089	0.5641	1.20337	1.131-1.280	5.70E-9	0.5935	0.5557	1.17592	1.115-1.240	1.10E-8	++++	0.5976	0.5623	1.17247	1.135-1.212	6.63E-21	0.807	0.001409
	47	14q32.2	rs142903734	Tsoi et al, Nat Commun 2017	No	-	-	-	-	-	-	-	-	-	-	-	-	-	-	-	-	-	-	-	-	-	-	-	-	-	-	-	-	-	-	-	-	-	-
	48	15q13.3	rs28624578	Tsoi et al, Nat Commun 2017	No	-	-	-	-	-	-	-	-	-	-	-	-	-	-	-	-	-	-	-	-	-	-	-	-	-	-	-	-	-	-	-	-	-	-
	49	15q25.3	rs35343117	Tsoi et al, Nat Commun 2015	No	-	-	-	-	-	-	-	-	-	-	-	-	-	-	-	-	-	-	-	-	-	-	-	-	-	-	-	-	-	-	-	-	-	-
	50	16p13.13	rs367569	Tsoi et al, Nat Genet 2012	Yes	rs243325	11.0	0.833	16	11354497	T/C	0.7238	0.6903	1.16171	1.078-1.252	4.19E-5	0.6314	0.631	1.00949	0.915-1.114	0.9168	0.7049	0.6719	1.15794	1.084-1.237	1.13E-5	0.7073	0.6885	1.10387	1.042-1.169	8.04E-4	++++	0.7021	0.6749	1.11869	1.080-1.159	1.22E-10	0.492	0.1161
	51	16p11.2	rs10782001	Stuart et al, Nat Genet 2010	Yes	self	0	1	16	30942625	G/A	0.3939	0.3601	1.151	1.074-1.233	5.59E-5	0.3912	0.3723	1.082	0.982-1.193	0.0881	0.3921	0.3619	1.146	1.077-1.220	3.64E-5	0.3846	0.3585	1.124	1.065-1.187	3.83E-5	++++	0.3888	0.3619	1.1314	1.094-1.170	2.01E-12	0.193	0.2939
	52	17q11.2	rs4795067	Stuart et al, Nat Genet 2010	No	-	-	-	-	-	-	-	-	-	-	-	-	-	-	-	-	-	-	-	-	-	-	-	-	-	-	-	-	-	-	-	-	-	-
	53	17q21.2	rs963986	Tsoi et al, Nat Genet 2012	No	-	-	-	-	-	-	-	-	-	-	-	-	-	-	-	-	-	-	-	-	-	-	-	-	-	-	-	-	-	-	-	-	-	-
	54	17q25.1	rs55823223	Tsoi et al, Nat Commun 2017	No	-	-	-	-	-	-	-	-	-	-	-	-	-	-	-	-	-	-	-	-	-	-	-	-	-	-	-	-	-	-	-	-	-	-
	55	17q25.3	rs11652075	Tsoi et al, Nat Genet 2012	No	-	-	-	-	-	-	-	-	-	-	-	-	-	-	-	-	-	-	-	-	-	-	-	-	-	-	-	-	-	-	-	-	-	-
	56	18p11.21	rs559406	Tsoi et al, Nat Commun 2017	No	-	-	-	-	-	-	-	-	-	-	-	-	-	-	-	-	-	-	-	-	-	-	-	-	-	-	-	-	-	-	-	-	-	-
	57	18q21.2	rs545979	Tsoi et al, Nat Genet 2012	No	-	-	-	-	-	-	-	-	-	-	-	-	-	-	-	-	-	-	-	-	-	-	-	-	-	-	-	-	-	-	-	-	-	-
	58	19p13.2	rs34536443	Tsoi et al, Nat Genet 2012	Yes	self	0	1	19	10463118	G/C	0.98005	0.95019	2.46305	1.979-3.066	2.17E-17	0.97152	0.96706	1.14916	0.866-1.525	0.2694	0.98066	0.95894	2.22767	1.805-2.749	2.33E-14	0.97464	0.95087	1.95542	1.688-2.265	2.04E-20	++++	0.97669	0.95638	1.97707	1.791-2.183	1.72E-42	0.904	7.334e-07
	58	19p13.2	rs12720356	Strange et al, Nat Genet 2010	Yes	self	0	1	19	10469975	A/C	0.92822	0.9036	1.41223	1.244-1.603	9.19E-7	0.93038	0.91926	1.15781	0.964-1.391	0.1126	0.94478	0.92432	1.40706	1.235-1.603	5.42E-7	0.92755	0.91156	1.24953	1.133-1.378	5.80E-6	++++	0.93163	0.91714	1.31148	1.232-1.396	1.39E-16	0.255	0.2589
	58	19p13.2	rs280519	Strange et al, Nat Genet 2010	No	-	-	-	-	-	-	-	-	-	-	-	-	-	-	-	-	-	-	-	-	-	-	-	-	-	-	-	-	-	-	-	-	-	-
	59	19p13.2	rs892085	Tsoi et al, Nat Genet 2012	No	-	-	-	-	-	-	-	-	-	-	-	-	-	-	-	-	-	-	-	-	-	-	-	-	-	-	-	-	-	-	-	-	-	-
	60	19q13.33	rs492602	Tsoi et al, Nat Commun 2017	Yes	rs602662	0.6	0.890	19	49206985	A/G	0.5786	0.539	1.118	1.043-1.197	1.66E-4	0.3956	0.3754	1.077	0.977-1.187	0.0878	0.4637	0.4402	1.07	1.007-1.137	0.0050	0.5279	0.5082	1.094	1.037-1.153	0.0015	++++	0.5106	0.4673	1.0904	1.056-1.126	3.29E-8	0.343	0.2064
	61	20q13.13	rs495337	Capon et al, HMG 2008	No	-	-	-	-	-	-	-	-	-	-	-	-	-	-	-	-	-	-	-	-	-	-	-	-	-	-	-	-	-	-	-	-	-	-
	62	21q22.12	rs8128234	Yin et al, Nat Commun 2015	No	-	-	-	-	-	-	-	-	-	-	-	-	-	-	-	-	-	-	-	-	-	-	-	-	-	-	-	-	-	-	-	-	-	-
	63	22q11.21	rs181359	Ellinghaus et al, AJHG 2012	Yes	self	0	1	22	21928641	A/G	0.2029	0.1918	1.085	0.997-1.181	0.0653	0.193	0.177	1.143	1.011-1.293	0.0409	0.2065	0.1929	1.08	1.002-1.163	0.0503	0.2149	0.1985	1.103	1.034-1.178	0.0032	++++	0.2083	0.1922	1.0964	1.053-1.141	4.80E-5	0.163	0.31

## Sheet: Supp_Table_10
	Supplementary Table 10 - Full single marker association test results for rare protein-altering variants in genes implicated by aggregation tests
	Includes all SNVs included in genes achieving exome-wide (2.5×10-6) or psoriasis-locus-wide (1.214×10-4) significance in gene-level rare variant aggregation tests. Position = variant position (hg19 build); Ref/Alt = reference and alternative alleles; AAF = alternative allele frequency; OR = estimated odds ratio (N/A for meta-analysis odds ratio indicates no odds ratio could be estimated because f…
						Variant effect prediction				UK					Estonia					Germany					Michigan					Direction	Full meta-analysis
	SNV	Chromosome	Position	Ref/Alt	Gene	Consequence	SIFT score	PolyPhen-2 score	CADD score	AAFcase	AAFcont	OR	OR 95% CI	P	AAFcase	AAFcont	OR	OR 95% CI	P	AAFcase	AAFcont	OR	OR 95% CI	P	AAFcase	AAFcont	OR	OR 95% CI	P	[UEGM]	AAFcase	AAFcont	OR	OR 95% CI	P	Heterogeneity I^2	Heterogeneity P
	rs76575803	1	67635211	G/A	IL23R	R86Q	0.360	0.196	2.8	0.001851	0.003055	0.5639	0.269-1.180	0.1678	0.005538	0.008419	0.6554	0.358-1.200	0.1803	0.00299	0.003954	0.7645	0.444-1.315	0.3387	0.002475	0.003489	0.7398	0.453-1.208	0.1752	----	0.002783	0.004107	0.6973	0.523-0.929	0.0244	0	0.7095
	rs76418789	1	67648596	G/A	IL23R	G149R	0	1	20.2	0.003497	0.005686	0.562	0.328-0.964	0.0564	0.01266	0.01647	0.735	0.487-1.109	0.1908	0.002592	0.00478	0.5695	0.323-1.004	0.0367	0.003447	0.004592	0.7539	0.495-1.149	0.2366	----	0.004258	0.006047	0.6738	0.533-0.852	0.0011	0	0.9309
	rs146440064	1	67666507	G/T	IL23R	L194F	0.750	0.455	7.3	0	0.0004243	N/A	N/A	0.1852	0	0	N/A	N/A	1.0000	0	0.0001719	N/A	N/A	0.3022	8.837e-05	9.183e-05	0.9691	0.060-15.530	0.9933	-?--	4.215e-05	0.0001922	N/A	-	0.1240	0	0.7967
	rs143130647	1	67666524	C/T	IL23R	A199V	0.400	0.103	0.7	0.0002057	0.0005092	0.3665	0.043-3.107	0.4142	0.001978	0.000183	10.62	1.221-92.430	0.0077	0.0005981	0.0006533	0.8581	0.252-2.924	0.9261	0.0004419	0.0009183	0.4287	0.145-1.264	0.1648	-+--	0.0005902	0.0006292	0.7581	0.371-1.551	0.8724	0.691	0.02136
	rs41313262	1	67705900	G/A	IL23R	V362I	0.400	0.006	0.7	0.0109	0.01392	0.7945	0.582-1.085	0.1286	0.005538	0.004392	1.39	0.712-2.715	0.3952	0.01096	0.01386	0.7727	0.581-1.028	0.0992	0.01317	0.01479	0.8573	0.684-1.075	0.2590	-+--	0.01142	0.01314	0.8385	0.722-0.974	0.0232	0	0.5994
	rs139858085	1	67724382	A/C	IL23R	Q488H	0	1	14.0	0	8.486e-05	N/A	N/A	0.4332	0	0	N/A	N/A	1.0000	0	3.439e-05	N/A	N/A	0.6181	8.837e-05	9.183e-05	1.035	0.065-16.600	0.9989	-?-+	4.215e-05	5.243e-05	N/A	-	0.4938	0	0.8209
	rs202009944	2	163123994	C/T	IFIH1	G965S	0.030	1	29.3	0	0.0004243	N/A	N/A	0.1205	0	0	N/A	N/A	1.0000	0.0001994	0.0001719	1.23	0.141-10.720	0.8580	0	0	N/A	N/A	1.0000	-?+?	4.215e-05	0.0001748	N/A	-	0.4555	0.47	0.1696
	rs144455277	2	163124024	G/C	IFIH1	Q955E	1	0.012	0.0	0.0008227	0.0006789	1.386	0.415-4.636	0.5403	0.0003956	0.001098	0.3418	0.041-2.868	0.3103	0.0005981	0.001375	0.433	0.133-1.407	0.1885	0.001414	0.001102	1.156	0.541-2.468	0.5607	+--+	0.001012	0.001153	0.8973	0.520-1.548	0.4079	0	0.4255
	rs116508532	2	163124026	T/C	IFIH1	Y954C	0.020	1	13.1	0	0	N/A	N/A	1.0000	0	0	N/A	N/A	1.0000	0	3.439e-05	N/A	N/A	0.6099	0	0	N/A	N/A	1.0000	??-?	0	1.748e-05	N/A	-	0.6099	0	1
	rs35732034	2	163124596	C/T	IFIH1	E.S.S.	N/A	N/A	23.8	0.005348	0.00942	0.5869	0.382-0.903	0.0096	0.002373	0.003111	0.7448	0.290-1.911	0.5338	0.005781	0.00698	0.8312	0.561-1.232	0.3462	0.00557	0.007805	0.7194	0.519-0.998	0.0450	----	0.005229	0.00727	0.7154	0.579-0.884	0.0041	0.204	0.2877
	rs140562355	2	163124619	C/T	IFIH1	V929I	0.120	1	28.9	0.0004114	0.000594	0.6812	0.141-3.303	0.5629	0	0	N/A	N/A	1.0000	0	6.877e-05	N/A	N/A	0.7313	0.0002651	9.183e-05	3.207	0.333-30.890	0.2828	-?-+	0.0002108	0.0001748	1.1303	0.309-4.128	0.9138	0	0.4505
	rs35667974	2	163124637	T/C	IFIH1	I923V	0.240	0.958	17.3	0.009461	0.02088	0.4525	0.329-0.622	3.52E-7	0.01424	0.01757	0.814	0.553-1.198	0.3332	0.01017	0.0207	0.4768	0.357-0.637	7.26E-7	0.009986	0.01791	0.5749	0.456-0.726	3.43E-6	----	0.01037	0.01991	0.5478	0.473-0.634	1.10E-15	0.659	0.03194
	rs200833729	2	163128755	G/A	IFIH1	P866L	0.160	0.937	14.5	0.0002058	0	N/A	N/A	0.1493	0	0	N/A	N/A	1.0000	0.0001994	6.877e-05	2.612	0.235-29.010	0.6720	0.0003535	0.0001838	1.415	0.255-7.845	0.5796	+?++	0.000253	6.992e-05	1.7388	0.431-7.020	0.2793	0	0.4978
	rs79324540	2	163128828	C/T	IFIH1	E842K	0.280	1	33.0	0.000617	0.001612	0.3313	0.097-1.129	0.0523	0	0	N/A	N/A	1.0000	0	0.0001032	N/A	N/A	0.4305	0.0007955	0.0008264	0.9835	0.389-2.485	0.9636	-?--	0.0005059	0.0005418	0.6623	0.316-1.387	0.0875	0	0.4792
	rs74162087	2	163128893	C/T	IFIH1	R820H	0	1	27.7	0.0004114	0.0008486	0.4759	0.104-2.185	0.3323	0	0	N/A	N/A	1.0000	0.0003987	0.0005846	0.637	0.147-2.767	0.4759	0.0001767	0.00101	0.1855	0.041-0.839	0.0099	-?--	0.0002529	0.0006641	0.3861	0.162-0.918	0.0315	0.426	0.175
	rs200810568	2	163128896	G/T	IFIH1	A819D	0	1	26.6	0	8.486e-05	N/A	N/A	0.4263	0	0	N/A	N/A	1.0000	0	0	N/A	N/A	1.0000	8.837e-05	0	N/A	N/A	0.3365	-??+	4.215e-05	1.748e-05	N/A	-	0.9462	0.356	0.2128
	rs148369169	2	163130397	C/T	IFIH1	A788T	0.070	1	25.0	0	0	N/A	N/A	1.0000	0	0	N/A	N/A	1.0000	0	6.878e-05	N/A	N/A	0.8099	8.837e-05	0	N/A	N/A	0.2743	??-+	4.215e-05	3.495e-05	N/A	-	0.7840	0.151	0.2778
	rs201193151	2	163133319	G/A	IFIH1	R728*	1	N/A	42.0	0	0.0001697	N/A	N/A	0.2842	0.0003956	0.000366	1.024	0.091-11.530	0.9754	0	0	N/A	N/A	1.0000	8.837e-05	0	N/A	N/A	0.3431	-+?+	8.431e-05	6.991e-05	N/A	-	0.7991	0	0.3712
	rs72650663	2	163133396	G/A	IFIH1	T702I	0.210	0	9.6	0.00144	0.00331	0.4431	0.197-0.998	0.0361	0.001582	0.001281	1.4	0.403-4.864	0.6617	0.002592	0.00306	0.846	0.471-1.521	0.4767	0.003006	0.0034	0.8956	0.560-1.432	0.5305	-+--	0.002446	0.003006	0.8117	0.588-1.121	0.1110	0	0.4005
	rs35744605	2	163134090	C/A	IFIH1	E627*	0.540	N/A	40.0	0.004936	0.006874	0.6985	0.440-1.110	0.2886	0.001978	0.003477	0.5413	0.200-1.464	0.2736	0.003589	0.007565	0.4979	0.307-0.808	0.0062	0.004595	0.006429	0.7589	0.532-1.083	0.0818	----	0.004173	0.006816	0.6586	0.520-0.834	4.25E-4	0	0.9346
	rs191839015	2	163134186	G/T	IFIH1	R595S	0.140	0.966	23.0	0	0	N/A	N/A	1.0000	0	0	N/A	N/A	1.0000	0	0	N/A	N/A	1.0000	0	0.0002755	N/A	N/A	0.0823	???-	0	5.243e-05	N/A	-	0.0823	0	1
	rs142348767	2	163136564	A/C	IFIH1	L528R	0	1	21.5	0	0.0009335	N/A	N/A	0.0452	0.0003959	0.0001831	2.115	0.131-34.200	0.5996	0.0007974	0.00141	0.5404	0.193-1.516	0.2180	0.001414	0.0008264	1.772	0.782-4.018	0.1498	-+-+	0.0008853	0.001084	1.1567	0.619-2.160	0.3341	0.568	0.07361
	rs147000317	2	163137881	C/A	IFIH1	G494V	0	1	21.1	0	0	N/A	N/A	1.0000	0	0	N/A	N/A	1.0000	0	0	N/A	N/A	1.0000	0.0002651	0.0001837	1.54	0.257-9.226	0.6463	???+	0.0001265	3.495e-05	N/A	-	0.6463	0	1
	rs139714761	2	163138050	A/G	IFIH1	S438P	0.010	1	16.4	0	8.486e-05	N/A	N/A	0.7732	0	0.000183	N/A	N/A	0.5155	0.0005981	0.0003782	1.56	0.431-5.643	0.4111	8.837e-05	9.183e-05	1.062	0.066-16.990	0.9201	--++	0.0001686	0.0002447	1.4574	0.454-4.680	0.5407	0	0.8453
	rs148540097	2	163138960	C/T	IFIH1	D408N	0.030	1	20.3	0	0.0003394	N/A	N/A	0.1866	0	0	N/A	N/A	1.0000	0.0003987	3.439e-05	9.307	0.838-103.400	0.0244	0.0002651	0	N/A	N/A	0.0789	-?++	0.0002108	8.738e-05	N/A	-	0.1301	0.737	0.0223
	rs199917968	2	163139030	C/T	IFIH1	W385*	0.040	N/A	39.0	0	0	N/A	N/A	1.0000	0	0	N/A	N/A	1.0000	0	3.439e-05	N/A	N/A	0.6325	8.837e-05	0	N/A	N/A	0.4676	??-+	4.215e-05	1.748e-05	N/A	-	0.9841	0	0.3846
	rs145520044	2	163139061	C/T	IFIH1	R374H	0.060	0.013	8.2	0.0002057	0.0003394	0.6138	0.068-5.579	0.5839	0.0003956	0	N/A	N/A	0.1383	0	0.0006533	N/A	N/A	0.0434	0.0003535	0.00101	0.3465	0.110-1.091	0.0504	-+--	0.0002529	0.0005942	0.3913	0.141-1.083	0.0108	0.232	0.2716
	rs150317197	2	163144674	G/T	IFIH1	P356T	0.510	0.004	7.4	0.003702	0.001612	2.211	1.147-4.265	0.0128	0	0.001098	N/A	N/A	0.1054	0.001794	0.001272	1.241	0.594-2.593	0.4218	0.001858	0.002848	0.6541	0.375-1.142	0.1256	+-+-	0.002025	0.001625	1.1249	0.779-1.625	0.5113	0.736	0.009834
	rs74162075	2	163167419	T/C	IFIH1	N160D	0.210	1	19.3	0.001028	0.002716	0.4615	0.179-1.189	0.0483	0	0.0003663	N/A	N/A	0.2985	0.0003987	0.0008253	0.4629	0.109-1.966	0.2785	0	0	N/A	N/A	1.0000	---?	0.0002951	0.001014	0.4619	0.209-1.020	0.0231	0	0.6077
	rs74162074	2	163174373	T/C	IFIH1	R149G	0.490	0.974	13.9	0	0.000594	N/A	N/A	0.0573	0	0	N/A	N/A	1.0000	0	0	N/A	N/A	1.0000	0.0002651	9.183e-05	2.918	0.303-28.080	0.3477	-??+	0.0001265	0.0001398	N/A	-	0.3024	0.709	0.06387
	rs147278787	2	163174589	G/A	IFIH1	R77W	0	0.998	23.1	0.0004114	0.0009335	0.4832	0.106-2.205	0.2798	0.0007911	0.000549	1.392	0.230-8.445	0.7047	0.0009968	0.001444	0.7141	0.281-1.816	0.4608	0.0003535	0.001377	0.2935	0.099-0.870	0.0119	-+--	0.000548	0.001241	0.5493	0.300-1.005	0.0591	0.35	0.2021
	rs146534657	6	138195991	A/G	TNFAIP3	N102S	0	1	27.7	0.000617	0.0005092	1.265	0.309-5.175	0.7695	0	0	N/A	N/A	1.0000	0.001196	0.0005502	2.164	0.836-5.604	0.1411	0.0006194	0.0003675	1.613	0.471-5.525	0.4861	+?++	0.0006749	0.0004544	1.7633	0.908-3.425	0.1081	0	0.9253
	rs150717698	6	138196029	G/A	TNFAIP3	V115I	0.600	0.023	11.9	0	0	N/A	N/A	1.0000	0	0	N/A	N/A	1.0000	0	3.439e-05	N/A	N/A	0.7547	0	0	N/A	N/A	1.0000	??-?	0	1.748e-05	N/A	-	0.7547	0	1
	rs2230926	6	138196066	T/G	TNFAIP3	F127C	0.250	0.008	12.8	0.02818	0.0342	0.8023	0.658-0.978	0.0402	0.03679	0.03294	1.097	0.850-1.415	0.4218	0.01954	0.02741	0.6917	0.560-0.855	0.0012	0.02829	0.03278	0.8469	0.726-0.988	0.0351	-+--	0.02732	0.03036	0.8318	0.754-0.917	8.60E-5	0.315	0.2233
	rs200840068	6	138198246	G/A	TNFAIP3	R280Q	0.330	0.062	18.4	0	0.0005092	N/A	N/A	0.1617	0	0	N/A	N/A	1.0000	0.0003987	0.0001032	3.459	0.575-20.820	0.1033	0.0001769	0	N/A	N/A	0.1588	-?++	0.0001687	0.0001573	N/A	-	0.4403	0.667	0.04969
	rs142752989	6	138200216	C/T	TNFAIP3	A545V	0.780	0.041	7.3	0.001234	0.001527	0.7785	0.305-1.990	0.5834	0	0	N/A	N/A	1.0000	0.0009968	0.001066	0.8807	0.340-2.278	0.9086	0.0008837	0.001286	0.7068	0.313-1.594	0.3095	-?--	0.0008853	0.001101	0.7765	0.463-1.301	0.4254	0	0.7005
	rs200138929	6	138200488	C/T	TNFAIP3	H636Y	1	0.001	12.0	0.0004114	0	N/A	N/A	0.0221	0	0	N/A	N/A	1.0000	0	0	N/A	N/A	1.0000	0	0.0002756	N/A	N/A	0.0961	+??-	8.432e-05	5.243e-05	N/A	-	0.7700	0.874	0.004882
	rs142253225	6	138201240	A/C	TNFAIP3	T647P	0.200	0	13.3	0.0006175	0.0028	0.2391	0.073-0.783	0.0091	0.0007911	0.0005492	1.615	0.268-9.730	0.7919	0.002194	0.002201	0.9445	0.495-1.802	0.9012	0.002565	0.002574	0.9204	0.549-1.543	0.8977	-+--	0.001898	0.002237	0.8321	0.573-1.209	0.2339	0.454	0.139
	rs201429571	6	138202173	G/A	TNFAIP3	R697K	0.090	0.622	16.6	0.0002057	8.486e-05	2.407	0.145-39.880	0.4338	0	0	N/A	N/A	1.0000	0.0001994	6.877e-05	2.967	0.267-32.940	0.2807	0.0002654	0.0002756	0.9555	0.192-4.760	0.8633	+?+-	0.0002109	0.0001049	1.5062	0.451-5.031	0.3651	0	0.6109
	rs150355046	6	138202314	G/A	TNFAIP3	G744D	0.250	0.039	6.5	0.000617	0.0008486	0.7685	0.210-2.814	0.5226	0	0	N/A	N/A	1.0000	0.0009968	0.0005158	1.902	0.683-5.296	0.1732	0.0004419	0.0007348	0.6227	0.203-1.907	0.3666	-?+-	0.000548	0.0005767	1.0339	0.538-1.986	0.7321	0.325	0.2274
	rs143002189	6	138202447	G/A	TNFAIP3	M789I	0.880	0	6.5	0	0.0002546	N/A	N/A	0.2227	0.002769	0.002379	1.287	0.509-3.258	0.8494	0.001396	0.001444	1.154	0.515-2.587	0.7603	8.851e-05	0.0006433	0.1184	0.014-0.970	0.0223	-++-	0.0006328	0.001136	1.0104	0.563-1.814	0.6737	0.55	0.08354
	rs77788008	9	32457151	A/G	DDX58	I916T	0.580	0.159	10.1	0	8.488e-05	N/A	N/A	0.4899	0	0	N/A	N/A	1.0000	0	3.439e-05	N/A	N/A	0.6586	0	0	N/A	N/A	1.0000	-?-?	0	3.496e-05	N/A	-	0.4415	0	0.7778
	rs138425677	9	32457245	G/A	DDX58	P885S	0.060	1	21.8	0.0008227	0.001188	0.7083	0.231-2.174	0.6242	0	0.000183	N/A	N/A	0.4726	0.0005981	0.0007909	0.736	0.219-2.469	0.7060	0.0004421	0.0003674	1.238	0.332-4.619	0.6550	---+	0.000506	0.000734	0.8391	0.418-1.686	0.6287	0	0.8341
	rs144181118	9	32466308	C/T	DDX58	E773K	0.620	0.046	9.9	0	0	N/A	N/A	1.0000	0	0	N/A	N/A	1.0000	0	3.439e-05	N/A	N/A	0.4892	0	0	N/A	N/A	1.0000	??-?	0	1.748e-05	N/A	-	0.4892	0	1
	rs143007332	9	32480222	A/C	DDX58	F590C	0.070	1	19.3	0.0002057	0.0003394	0.5804	0.064-5.287	0.8270	0	0	N/A	N/A	1.0000	0.0001994	0.0002063	0.7964	0.095-6.705	0.8285	0	0	N/A	N/A	1.0000	-?-?	8.432e-05	0.0001748	0.6838	0.148-3.169	0.7635	0	0.9484
	rs61752945	9	32481339	C/T	DDX58	R546Q	0.280	1	24.3	0.00905	0.01358	0.6833	0.488-0.957	0.0142	0.002373	0.004026	0.5948	0.240-1.475	0.2782	0.006579	0.009559	0.6569	0.457-0.945	0.0315	0.007688	0.01028	0.771	0.583-1.019	0.0542	----	0.007166	0.009997	0.708	0.591-0.849	1.53E-4	0	0.7543
	rs139600630	9	32481432	G/A	DDX58	T515I	0.200	0.055	3.9	0.001234	0.0005092	1.824	0.580-5.739	0.1205	0	0	N/A	N/A	1.0000	0	0	N/A	N/A	1.0000	0.0001769	0	N/A	N/A	0.1444	+??+	0.0003374	0.0001049	N/A	-	0.0496	0	0.407
	rs951618	9	32487627	A/G	DDX58	I406T	0.040	0.889	15.6	0.0004114	0	N/A	N/A	0.0337	0	0	N/A	N/A	1.0000	0	3.439e-05	N/A	N/A	0.8410	0	0	N/A	N/A	1.0000	+?-?	8.431e-05	1.748e-05	N/A	-	0.1500	0.597	0.1153
	rs141808660	9	32489407	T/C	DDX58	N245S	0.680	0.005	5.3	0	0.0002546	N/A	N/A	0.2704	0	0.0001832	N/A	N/A	0.4304	0	6.877e-05	N/A	N/A	0.5751	0	0	N/A	N/A	1.0000	---?	0	0.0001049	N/A	-	0.1694	0	0.8771
	rs55789327	9	32492529	G/A	DDX58	S144F	0.050	0.003	8.5	0	0.0007637	N/A	N/A	0.0353	0	0.000183	N/A	N/A	0.4443	0.0003987	0.000447	0.9041	0.202-4.041	0.9488	0.0007958	0.0008267	0.9121	0.360-2.313	0.6984	--+-	0.0004638	0.0005593	0.9099	0.413-2.005	0.2425	0.211	0.2834
	rs72710678	9	32500832	C/T	DDX58	R71H	0.010	0.995	18.5	0.0181	0.02028	0.8777	0.686-1.123	0.4546	0.007911	0.007687	1.008	0.592-1.717	0.9760	0.009769	0.01338	0.7095	0.526-0.957	0.0385	0.01416	0.01645	0.8848	0.713-1.098	0.2239	-+--	0.01337	0.01484	0.8494	0.740-0.975	0.0166	0	0.8998
	rs2229363	12	56737251	C/A	STAT2	Q827H	0.020	0.006	15.6	0.006582	0.009335	0.6885	0.461-1.028	0.0932	0.01503	0.01812	0.7791	0.535-1.136	0.2966	0.006778	0.01097	0.602	0.421-0.860	0.0109	0.009387	0.01223	0.7118	0.549-0.924	0.0147	----	0.008862	0.01156	0.6944	0.588-0.821	8.43E-5	0	0.8282
	rs146618392	12	56737846	C/T	STAT2	G726R	0.300	0.001	3.0	0	0	N/A	N/A	1.0000	0	0	N/A	N/A	1.0000	0	0	N/A	N/A	1.0000	0	9.183e-05	N/A	N/A	0.3024	???-	0	1.748e-05	N/A	-	0.3023	0	1
	rs2066811	12	56742997	T/C	STAT2	I464V	0.080	0.159	2.8	0.001234	0.0005092	2.673	0.848-8.428	0.1197	0.0003956	0	N/A	N/A	0.1801	0.0001994	0.001203	0.1568	0.021-1.148	0.0363	0	9.183e-05	N/A	N/A	0.1843	++--	0.0003373	0.000734	1.3174	0.487-3.562	0.2148	0.66	0.03169
	rs2066815	12	56743044	G/A	STAT2	T448M	0.030	1	25.0	0.0002057	0.0001697	1.298	0.117-14.460	0.8782	0	0.000183	N/A	N/A	0.4767	0	6.877e-05	N/A	N/A	0.7391	0.0002652	0.0004592	0.5945	0.141-2.500	0.4904	+---	0.0001686	0.0001748	0.7294	0.212-2.505	0.4538	0	0.9065
	rs142439434	12	56744200	G/C	STAT2	Q371E	0.100	0.159	17.4	0	0	N/A	N/A	1.0000	0	0	N/A	N/A	1.0000	0	0	N/A	N/A	1.0000	0.0004422	0.0001838	1.299	0.249-6.783	0.6726	???+	0.0002108	3.496e-05	N/A	-	0.6726	0	1
	rs2228259	12	56748295	C/G	STAT2	C246S	0.350	1	19.0	0	8.486e-05	N/A	N/A	0.5921	0	0	N/A	N/A	1.0000	0	0	N/A	N/A	1.0000	0	9.184e-05	N/A	N/A	0.3405	-??-	0	3.495e-05	N/A	-	0.2977	0	0.7385
	rs150901100	12	56749951	G/T	STAT2	Q84K	0.770	0.486	8.3	0	0	N/A	N/A	1.0000	0	0	N/A	N/A	1.0000	0.0001994	0	N/A	N/A	0.0222	0	9.196e-05	N/A	N/A	0.3627	??+-	4.218e-05	1.748e-05	N/A	-	0.1849	0.767	0.03813
	rs34536443	19	10463118	G/C	TYK2	P1104A	0	1	24.3	0.01995	0.04981	0.406	0.326-0.505	2.17E-17	0.02848	0.03294	0.8702	0.656-1.155	0.2694	0.01934	0.04106	0.4489	0.364-0.554	2.33E-14	0.02536	0.04913	0.5114	0.442-0.593	2.04E-20	----	0.02331	0.04362	0.5058	0.458-0.558	1.72E-42	0.904	7.334e-07
	rs35018800	19	10464843	G/A	TYK2	A928V	0.040	1	36.0	0.004731	0.007722	0.6483	0.410-1.026	0.0596	0.00356	0.004758	0.7118	0.330-1.534	0.5151	0.00638	0.01007	0.6047	0.419-0.872	0.0082	0.005744	0.007897	0.7597	0.549-1.052	0.0913	----	0.005438	0.008668	0.6807	0.553-0.837	2.57E-4	0	0.9306
	rs200472642	19	10467250	G/A	TYK2	P871S	0.750	0.945	14.2	0	0	N/A	N/A	1.0000	0	0	N/A	N/A	1.0000	0	0	N/A	N/A	1.0000	0.000442	9.183e-05	4.965	0.579-42.550	0.0917	???+	0.0002108	1.748e-05	N/A	-	0.0917	0	1
	rs145437969	19	10468453	C/T	TYK2	R818H	0.460	0.376	5.9	0	0	N/A	N/A	1.0000	0	0	N/A	N/A	1.0000	0	6.877e-05	N/A	N/A	0.4850	0	0	N/A	N/A	1.0000	??-?	0	3.495e-05	N/A	-	0.4850	0	1
	rs143743593	19	10468465	G/A	TYK2	P814L	0	1	15.2	0	8.486e-05	N/A	N/A	0.4250	0.0003956	0	N/A	N/A	0.1668	0.0001994	0.0001719	1.312	0.150-11.510	0.8337	0.0002651	9.184e-05	2.88	0.298-27.810	0.3647	-+++	0.0002108	0.0001223	1.9111	0.398-9.172	0.4663	0	0.4099
	rs201335603	19	10468708	C/A	TYK2	G761V	0	1	23.2	0	0	N/A	N/A	1.0000	0	0	N/A	N/A	1.0000	0	6.877e-05	N/A	N/A	0.7504	0	0.0001837	N/A	N/A	0.1300	??--	0	6.991e-05	N/A	-	0.2573	0.1	0.2918
	rs55882956	19	10469919	G/A	TYK2	R703W	0	1	14.4	0.001645	0.001782	0.9077	0.398-2.072	0.8824	0.0003956	0.000183	2.204	0.137-35.430	0.5860	0.0005981	0.0007909	0.721	0.215-2.417	0.6324	0.00106	0.001194	0.8804	0.399-1.941	0.7809	-+--	0.001012	0.001014	0.8866	0.534-1.473	0.6460	0	0.9374
	rs200791116	19	10469924	C/G	TYK2	R701T	0	0.994	15.2	0	0	N/A	N/A	1.0000	0	0	N/A	N/A	1.0000	0	0	N/A	N/A	1.0000	0	9.183e-05	N/A	N/A	0.1953	???-	0	1.748e-05	N/A	-	0.1953	0	1
	rs200247986	19	10472198	C/G	TYK2	R679P	0.230	0.993	14.1	0	0.0001697	N/A	N/A	0.4296	0	0	N/A	N/A	1.0000	0	3.439e-05	N/A	N/A	0.5818	0	9.183e-05	N/A	N/A	0.3180	-?--	0	6.991e-05	N/A	-	0.1963	0	0.8804
	rs139954108	19	10472249	A/G	TYK2	M662T	0	0.978	21.1	0	8.486e-05	N/A	N/A	0.5028	0	0	N/A	N/A	1.0000	0	0	N/A	N/A	1.0000	0	0	N/A	N/A	1.0000	-???	0	1.748e-05	N/A	-	0.5028	0	1
	rs151252201	19	10472586	G/A	TYK2	R607C	0.280	0.997	15.9	0	8.486e-05	N/A	N/A	0.4905	0	0	N/A	N/A	1.0000	0	3.439e-05	N/A	N/A	0.4840	0	0	N/A	N/A	1.0000	-?-?	0	3.495e-05	N/A	-	0.3294	0	0.9051
	rs140594440	19	10472598	C/T	TYK2	V603M	0	1	15.4	0	8.486e-05	N/A	N/A	0.6078	0	0	N/A	N/A	1.0000	0.0001994	0.000447	0.4231	0.055-3.245	0.5249	0	0.0004591	N/A	N/A	0.0337	-?--	4.216e-05	0.0003321	N/A	-	0.1385	0.33	0.225
	rs200643906	19	10473107	C/T	TYK2	R501Q	0.730	0.148	2.6	0	0	N/A	N/A	1.0000	0	0	N/A	N/A	1.0000	0	3.439e-05	N/A	N/A	0.7678	8.837e-05	0	N/A	N/A	0.2845	??-+	4.215e-05	1.748e-05	N/A	-	0.7129	0.089	0.2948
	rs202072909	19	10473123	C/T	TYK2	G496S	0.690	0.997	13.1	0.000617	0.0001697	3.925	0.651-23.670	0.0992	0	0	N/A	N/A	1.0000	0.0003987	0.0002063	1.782	0.354-8.955	0.4332	0.0004419	0.0004591	1.067	0.308-3.696	0.9206	+?++	0.0004215	0.0002272	1.6688	0.704-3.957	0.1858	0	0.4508
	rs201240289	19	10475595	G/A	TYK2	R381W	0.020	0.999	22.9	0	8.486e-05	N/A	N/A	0.5571	0	0	N/A	N/A	1.0000	0	3.439e-05	N/A	N/A	0.5701	0.0007953	0.0001837	2.32	0.495-10.870	0.1716	-?-+	0.0003794	6.991e-05	N/A	-	0.4161	0	0.3915
	rs12720263	19	10477132	C/T	TYK2	R197H	0.040	0.029	8.5	0.0004114	0.0005092	0.7934	0.158-3.975	0.8206	0	0	N/A	N/A	1.0000	0.0009968	0.0011	0.8239	0.319-2.127	0.6939	0	9.183e-05	N/A	N/A	0.2526	-?--	0.0002951	0.0006816	0.8159	0.360-1.848	0.5693	0	0.5511
	rs56090991	19	10478867	C/T	TYK2	R110Q	0.260	0.997	22.0	0	0	N/A	N/A	1.0000	0	0	N/A	N/A	1.0000	0	3.439e-05	N/A	N/A	0.7316	8.837e-05	0	N/A	N/A	0.3433	??-+	4.215e-05	1.748e-05	N/A	-	0.7902	0	0.331
	rs141466711	19	10479032	G/T	TYK2	P86T	0.010	0.999	18.7	0	0.0002546	N/A	N/A	0.2187	0	0	N/A	N/A	1.0000	0.0001994	0	N/A	N/A	0.0187	0.0001767	9.184e-05	2.039	0.185-22.530	0.7005	-?++	0.0001265	6.991e-05	N/A	-	0.5715	0.709	0.03222
	rs55762744	19	10488926	C/T	TYK2	A53T	0.030	1	14.9	0.01152	0.01061	1.112	0.808-1.532	0.5019	0.008307	0.008419	0.9894	0.586-1.671	0.9896	0.01077	0.01455	0.7183	0.539-0.958	0.0323	0.009367	0.01047	0.9218	0.705-1.205	0.5550	+---	0.009991	0.01237	0.9003	0.768-1.056	0.0903	0	0.4726

## Sheet: Supp_Table_12
	Supplementary Table 12 - Genotyping and association test results for potential causal SNVs identified in 1000 Genomes data
	Includes all SNVs that are in LD with established association signals in 1000 Genomes data and which are predicted damaging by either SIFT, PolyPhen or CADD (via wANNOVAR annotation). Position = variant position (hg19 build); Ref/Alt = reference and alternative alleles; AAF = alternative allele frequency; OR = estimated odds ratio; CI = confidence interval. Genome-wide significant (p < 5×10-8) me…
									wANNOVAR annotation								UK					Estonia					Germany					Michigan					Direction	Full meta-analysis
	Band	Published association	Ref	Potential causal SNV	Chr	Pos	Ref/Alt	R2 with published assn	Gene	Exonic function	SIFT score	PolyPhen score	CADD score	Damaging predictions	Tested for association?	In Table 1?	AAFcase	AAFcont	OR	OR 95% CI	P	AAFcase	AAFcont	OR	OR 95% CI	P	AAFcase	AAFcont	OR	OR 95% CI	P	AAFcase	AAFcont	OR	OR 95% CI	P	[UEGM]	AAFcase	AAFcont	OR	OR 95% CI	P	Heterogeneity I2	Heterogeneity P
	1p36.11	rs7536201	Tsoi et al, Nat Genet 2012	rs6672420	1	25291010	A/T	0.896614	RUNX3	nonsynonymous SNV	0.010	1	12.5	S, P	No: not on Illumina array	No: not tested	-	-	-	-	-	-	-	-	-	-	-	-	-	-	-	-	-	-	-	-	-	-	-	-	-	-	-	-
	1p31.3	rs9988642	Tsoi et al, Nat Genet 2012	rs11209026	1	67705958	G/A	0.851201	IL23R	nonsynonymous SNV	0.100	1	21.7	P, C	Yes	Yes	0.04525	0.06738	0.6571	0.563-0.768	2.09E-7	0.04747	0.05273	0.8975	0.719-1.121	0.3274	0.04326	0.06162	0.6695	0.579-0.774	3.04E-8	0.04754	0.0629	0.7438	0.662-0.836	5.89E-7	----	0.04616	0.0622	0.7185	0.667-0.774	1.999e-18	0.568	0.07352
	5q15	rs27524	Strange et al, Nat Genet 2010	rs30187	5	96124330	T/C	0.7538	ERAP1	nonsynonymous SNV	0.390	0.998	20.6	P, C	Yes	Yes	0.6216	0.6653	0.817661	0.762-0.876	5.17E-8	0.6479	0.6684	0.906618	0.820-1.002	0.0669	0.6394	0.6636	0.904159	0.849-0.962	0.0011	0.6319	0.6562	0.910747	0.861-0.962	6.44E-4	----	0.6331	0.663	0.886132	0.857-0.916	2.192e-11	0.718	0.01374
	6q21	rs33980500	Ellinghaus et al, Nat Genet 2010	rs13190932	6	111913070	G/A	0.755943	TRAF3IP2	nonsynonymous SNV	0.030	0	6.9	S	Yes	Yes	0.09297	0.05321	1.775	1.563-2.016	1.07E-19	0.07674	0.06664	1.147	0.957-1.375	0.1056	0.08692	0.06055	1.466	1.313-1.636	9.77E-12	0.08033	0.06455	1.235	1.114-1.370	3.72E-5	++++	0.08393	0.06038	1.4035	1.320-1.492	1.338e-28	0.884	1.001e-05
	6q21	rs33980500	Ellinghaus et al, Nat Genet 2010	rs33980500	6	111913262	C/T	1	TRAF3IP2	nonsynonymous SNV	0	1	26.9	S, P, C	Yes	Yes	0.1174	0.06721	1.812	1.616-2.032	2.54E-25	0.09177	0.08437	1.086	0.920-1.282	0.2624	0.1083	0.0752	1.492	1.350-1.648	1.99E-14	0.107	0.07998	1.341	1.222-1.471	2.08E-10	++++	0.1078	0.07534	1.4513	1.374-1.533	1.915e-39	0.918	5.831e-08
	9p21.1	rs11795343	Tsoi et al, Nat Genet 2012	rs17217280	9	32480251	A/T	0.202456	DDX58	nonsynonymous SNV	0.420	0.973	21.6	P, C	No: not on Illumina array	No: not tested	-	-	-	-	-	-	-	-	-	-	-	-	-	-	-	-	-	-	-	-	-	-	-	-	-	-	-	-
	9p21.1	rs11795343	Tsoi et al, Nat Genet 2012	rs10813831	9	32526146	G/A	0.503671	DDX58	nonsynonymous SNV	0	0.998	15.1	S, P	Yes	No: not exome-wide significant	0.2534	0.2687	0.9217	0.853-0.996	0.0644	0.2298	0.2427	0.921	0.823-1.030	0.1880	0.2452	0.2528	0.9433	0.880-1.012	0.1411	0.251	0.2616	0.9607	0.904-1.021	0.1057	----	0.248	0.2568	0.9422	0.908-0.978	0.003361	0	0.7197
	11q13.1	rs694739	Ellinghaus et al, AJHG 2012	rs12146487	11	64026639	G/A	0.293166	PLCB3	nonsynonymous SNV	0.140	0.983	21.0	P, C	Yes	No: not exome-wide significant	0.1654	0.1738	0.9504	0.869-1.040	0.2067	0.1345	0.1488	0.8809	0.768-1.011	0.0871	0.1635	0.1658	0.9687	0.893-1.051	0.4130	0.16	0.1684	0.9506	0.885-1.021	0.1381	----	0.1591	0.1663	0.9484	0.908-0.991	0.02569	0	0.4907
	11q13.1	rs694739	Ellinghaus et al, AJHG 2012	rs2286615	11	64039175	G/A	0.300873	BAD	synonymous SNV	0	.	14.8	S	No: not in exome chip design	No: not tested	-	-	-	-	-	-	-	-	-	-	-	-	-	-	-	-	-	-	-	-	-	-	-	-	-	-	-	-
	11q13.1	rs694739	Ellinghaus et al, AJHG 2012	rs17857342	11	64138905	T/G	0.753243	RPS6KA4	nonsynonymous SNV	0	0	0.0	S	No: not on Illumina or Affymetrix array	No: not tested	-	-	-	-	-	-	-	-	-	-	-	-	-	-	-	-	-	-	-	-	-	-	-	-	-	-	-	-
	12p13.2	rs11053802	Tsoi et al, Nat Commun 2017	rs2682491	12	10573094	C/G	0.731552	KLRC3	nonsynonymous SNV	0.040	0.001	4.7	S	No: not on Illumina or Affymetrix array	No: not tested	-	-	-	-	-	-	-	-	-	-	-	-	-	-	-	-	-	-	-	-	-	-	-	-	-	-	-	-
	12q13.3	rs2066819	Tsoi et al, Nat Genet 2012	rs60542959	12	56660905	G/T	0.948108	COQ10A	nonsynonymous SNV	0	0.118	19.4	S	No: not on Affymetrix array	No: not tested	-	-	-	-	-	-	-	-	-	-	-	-	-	-	-	-	-	-	-	-	-	-	-	-	-	-	-	-
	15q25.3	rs35343117	Tsoi et al, Nat Commun 2015	rs2241268	15	86278309	G/A	0.422797	AKAP13	nonsynonymous SNV	0.120	0.999	17.6	P	Yes	No: not exome-wide significant	0.2588	0.2364	1.132	1.048-1.223	0.0036	0.2987	0.299	0.9931	0.895-1.102	0.8281	0.2799	0.2789	1.011	0.945-1.081	0.7915	0.2795	0.2679	1.033	0.973-1.097	0.1977	+-++	0.2774	0.27	1.0425	1.005-1.081	0.06485	0.56	0.07769
	17q21.2	rs963986	Tsoi et al, Nat Genet 2012	rs665268	17	40722029	A/G	0.324018	MLX	nonsynonymous SNV	0.350	1	15.1	P	No: failed genotyping QC	No: not tested	-	-	-	-	-	-	-	-	-	-	-	-	-	-	-	-	-	-	-	-	-	-	-	-	-	-	-	-
	17q25.1	rs55823223	Tsoi et al, Nat Commun 2017	rs4600514	17	73874071	G/A	0.908066	TRIM47	nonsynonymous SNV	0	0.999	23.8	S, P, C	No: not on Illumina or Affymetrix array	No: not tested	-	-	-	-	-	-	-	-	-	-	-	-	-	-	-	-	-	-	-	-	-	-	-	-	-	-	-	-
	17q25.3	rs11652075	Tsoi et al, Nat Genet 2012	rs11652075	17	78178893	C/T	1	CARD14	nonsynonymous SNV	0.020	0.912	9.6	S	No: failed genotyping QC	No: not tested	-	-	-	-	-	-	-	-	-	-	-	-	-	-	-	-	-	-	-	-	-	-	-	-	-	-	-	-
	19p13.2	rs34536443	Tsoi et al, Nat Genet 2012	rs34536443	19	10463118	G/C	1	TYK2	nonsynonymous SNV	0	1	24.3	S, P, C	Yes	Yes	0.01995	0.04981	0.406	0.326-0.505	2.17E-17	0.02848	0.03294	0.8702	0.656-1.155	0.2694	0.01934	0.04106	0.4489	0.364-0.554	2.33E-14	0.02536	0.04913	0.5114	0.442-0.593	2.04E-20	----	0.02331	0.04362	0.5058	0.458-0.558	1.721e-42	0.904	7.334e-07
	19p13.2	rs12720356	Strange et al, Nat Genet 2010	rs12720356	19	10469975	A/C	1	TYK2	nonsynonymous SNV	0.010	0.998	19.3	S, P	Yes	Yes	0.07178	0.0964	0.7081	0.624-0.804	9.19E-7	0.06962	0.08074	0.8637	0.719-1.037	0.1126	0.05522	0.07568	0.7107	0.624-0.810	5.42E-7	0.07245	0.08844	0.8003	0.726-0.883	5.80E-6	----	0.06837	0.08286	0.7625	0.716-0.812	1.386e-16	0.255	0.2589
	19p13.2	rs280519	Strange et al, Nat Genet 2010	rs2304256	19	10475652	C/A	0.356782	TYK2	nonsynonymous SNV	0.050	0.421	10.1	S	Yes	Yes	0.2302	0.2906	0.7374	0.682-0.798	4.47E-14	0.2464	0.2563	0.9564	0.857-1.067	0.4103	0.2448	0.2754	0.8538	0.796-0.916	9.56E-6	0.2464	0.291	0.7919	0.746-0.841	4.50E-14	----	0.2427	0.2797	0.8136	0.784-0.844	2.88e-23	0.916	8.31e-08
	19q13.33	rs492602	Tsoi et al, Nat Commun 2017	rs601338	19	49206674	G/A	0.992383	FUT2	stopgain	1	.	32.0	C	No: not on Illumina array	No: not tested	-	-	-	-	-	-	-	-	-	-	-	-	-	-	-	-	-	-	-	-	-	-	-	-	-	-	-	-
	19q13.33	rs492602	Tsoi et al, Nat Commun 2017	rs602662	19	49206985	G/A	0.890007	FUT2	nonsynonymous SNV	.	1	15.7	P	Yes	Yes	0.5786	0.539	1.118	1.043-1.197	1.66E-4	0.3956	0.3754	1.077	0.977-1.187	0.0878	0.4637	0.4402	1.07	1.007-1.137	0.0050	0.5279	0.5082	1.094	1.037-1.153	0.0015	++++	0.5106	0.4673	1.0904	1.056-1.126	3.286e-08	0.343	0.2064
	19q13.33	rs492602	Tsoi et al, Nat Commun 2017	rs2287922	19	49232226	G/A	0.694392	RASIP1	nonsynonymous SNV	0.020	0.999	17.3	S, P	Yes	No: not exome-wide significant	0.5777	0.5382	1.12	1.045-1.201	1.48E-4	0.3991	0.3904	1.033	0.938-1.138	0.4709	0.4783	0.4552	1.068	1.006-1.134	0.0100	0.5308	0.5157	1.069	1.014-1.127	0.0191	++++	0.5153	0.4776	1.0756	1.041-1.111	2.375e-06	0.375	0.1869
	22q11.21	rs4821124	Tsoi et al, Nat Genet 2012	rs2298428	22	21982892	C/T	0.950132	YDJC	nonsynonymous SNV	0.590	0.884	24.5	C	No: failed genotyping QC	No: not tested	-	-	-	-	-	-	-	-	-	-	-	-	-	-	-	-	-	-	-	-	-	-	-	-	-	-	-	-
